# Supplementary material for: 2,2′-[(E,E)-cis-(Cyclo­hexane-1,4-di­yl)bis­(nitrilo­methanylyl­idene)]diphenol
Source: Acta Crystallogr Sect E Struct Rep Online. 2012 May 26;68(Pt 6):o1905. doi: 10.1107/S1600536812023367 (PMC3379462; doi:10.1107/S1600536812023367)
Supplement: Supplementary file 1 [file e-68-o1905-sup1.cif]

##############################################################################
#                                                                            #
# This CIF contains the data in a paper accepted for publication in          #
# Acta Crystallographica Section E. It conforms to the requirements of       #
# Notes for Authors for Acta Crystallographica Section E, and has been       #
# peer reviewed under the auspices of the IUCr Commission on Journals.       #
#                                                                            #
# Full details of the Crystallographic Information File format               #
# are given in the paper "The Crystallographic Information File (CIF):       #
# a New Standard Archive File for Crystallography" by S. R. Hall, F. H.      #
# Allen and I. D. Brown [Acta Cryst. (1991), A47, 655-685].                  #
#                                                                            #
# The current version of the core CIF dictionary is obtainable from          #
# ftp://ftp.iucr.org/pub/cif_core.dic.                                       #
#                                                                            #
# Software is freely available for graphical display of the structure(s)     #
# in this CIF. For information consult the CIF software page                 #
# http://www.iucr.org/resources/cif/software.                                #
#                                                                            #
# This file may be used for bona fide research purposes within the           #
# scientific community so long as proper attribution is given to the journal # 
# article from which it was obtained.                                        #
#                                                                            #
##############################################################################
data_global
_audit_creation_method     'PLATON <TABLE ACC> option'
_journal_date_recd_electronic     2012-05-21
_journal_date_accepted     2012-05-22
_journal_name_full     'Acta Crystallographica, Section E'
_journal_year     2012
_journal_volume     68
_journal_issue      6
_journal_page_first     o1905
_journal_page_last     o1905
_journal_paper_category     QO
_journal_paper_doi     10.1107/S1600536812023367
_journal_coeditor_code     HB6813
_publ_contact_author_name
;
Mehmet Akkurt
;
_publ_contact_author_address
;
     Department of Physics
     Faculty of Sciences
     Erciyes University
     38039 Kayseri
     Turkey
;
_publ_contact_author_email     'akkurt@erciyes.edu.tr'
_publ_contact_author_fax     '+90-352-2076666 extra 33106'
_publ_contact_author_phone     '+90-352-2076666 extra 33106'
_publ_section_title
;\
2,2'-[(<i>E</i>,<i>E</i>)-<i>cis</i>-(Cyclohexane-1,4-diyl)\
bis(nitrilomethanylylidene)]diphenol
;
loop_
    _publ_author_name
    _publ_author_address
    'Shaaban K. Mohamed'
;
Chemistry and Environmental Division,
Manchester Metropolitan University,
Manchester M1 5GD,
England
;
    'Mehmet Akkurt'
;
     Department of Physics,
     Faculty of Sciences,
     Erciyes University,
     38039 Kayseri,
     Turkey
;
    'Muhammad  N. Tahir'
;
University of Sargodha,
Department of Physics,
Sargodha,
Pakistan
;
    'Antar A. Abdelhamid'
;
Chemistry and Environmental Division,
Manchester Metropolitan University,
Manchester M1 5GD,
England
;
data_I
_chemical_name_systematic
;
2,2'-[(<i>E</i>,<i>E</i>)-<i>cis</i>-(Cyclohexane-1,4-
diyl)bis(nitrilomethanylylidene)]diphenol
;
_chemical_name_common     ?
_chemical_formula_moiety     'C20 H22 N2 O2'
_chemical_formula_sum     'C20 H22 N2 O2'
_chemical_formula_structural     ?
_chemical_formula_iupac     'C20 H22 N2 O2'
_chemical_formula_weight     322.40
_chemical_melting_point     ?
_symmetry_cell_setting     monoclinic
_symmetry_space_group_name_H-M     'P 21/n'
_symmetry_space_group_name_Hall     '-P 2yn'
loop_
    _symmetry_equiv_pos_site_id
    _symmetry_equiv_pos_as_xyz
    1 x,y,z
    2 1/2-x,1/2+y,1/2-z
    3 -x,-y,-z
    4 1/2+x,1/2-y,1/2+z
_cell_length_a     16.2979(11)
_cell_length_b     6.1103(4)
_cell_length_c     18.2336(12)
_cell_angle_alpha     90
_cell_angle_beta     104.975(4)
_cell_angle_gamma     90
_cell_volume     1754.1(2)
_cell_formula_units_Z     4
_cell_measurement_reflns_used     355
_cell_measurement_theta_min     3.5
_cell_measurement_theta_max     18
_cell_measurement_temperature     296(2)
_cell_special_details
;
;
_exptl_crystal_description     prism
_exptl_crystal_colour     'light yellow'
_exptl_crystal_size_max     0.32
_exptl_crystal_size_mid     0.28
_exptl_crystal_size_min     0.25
_exptl_crystal_size_rad     ?
_exptl_crystal_density_diffrn     1.221
_exptl_crystal_density_meas     ?
_exptl_crystal_density_method     'Not Measured'
_exptl_crystal_F_000     688
_exptl_absorpt_coefficient_mu     0.079
_exptl_absorpt_correction_type     multi-scan
_exptl_absorpt_process_details     '(SADABS; Bruker, 2005)'
_exptl_absorpt_correction_T_min     0.975
_exptl_absorpt_correction_T_max     0.980
_exptl_special_details
;
;
_diffrn_ambient_temperature     296(2)
_diffrn_radiation_type     'Mo K\a'
_diffrn_radiation_wavelength     0.71073
_diffrn_radiation_source     'fine-focus sealed tube'
_diffrn_radiation_monochromator     graphite
_diffrn_measurement_device_type     'Bruker Kappa APEXII CCD'
_diffrn_measurement_method     \w
_diffrn_detector_area_resol_mean     0.81
_diffrn_reflns_number     12904
_diffrn_reflns_av_R_equivalents     0.0411
_diffrn_reflns_av_sigmaI/netI     0.0543
_diffrn_reflns_theta_min     2.31
_diffrn_reflns_theta_max     26.00
_diffrn_reflns_theta_full     26.00
_diffrn_measured_fraction_theta_max     0.994
_diffrn_measured_fraction_theta_full     0.994
_diffrn_reflns_limit_h_min     -20
_diffrn_reflns_limit_h_max     17
_diffrn_reflns_limit_k_min     -7
_diffrn_reflns_limit_k_max     7
_diffrn_reflns_limit_l_min     -22
_diffrn_reflns_limit_l_max     22
_diffrn_reflns_reduction_process
;
;
_refine_special_details
;
Refinement on <i>F</i>^2^ for ALL reflections except those flagged by the user
for potential systematic errors. Weighted <i>R</i>-factors <i>wR</i> and all
goodnesses of fit <i>S</i> are based on <i>F</i>^2^, conventional
<i>R</i>-factors <i>R</i> are based on <i>F</i>, with <i>F</i> set to zero for
negative <i>F</i>^2^. The observed criterion of <i>F</i>^2^ > \s(<i>F</i>^2^)
is used only for calculating -<i>R</i>-factor-obs <i>etc</i>. and is not
relevant to the choice of reflections for refinement. <i>R</i>-factors based
on <i>F</i>^2^ are statistically about twice as large as those based on
<i>F</i>, and <i>R</i>-factors based on ALL data will be even larger.
;
_reflns_number_total     3428
_reflns_number_gt     1641
_reflns_threshold_expression     I>2\s(I)
_refine_ls_structure_factor_coef     Fsqd
_refine_ls_matrix_type     full
_refine_ls_R_factor_all     0.1319
_refine_ls_R_factor_gt     0.0500
_refine_ls_wR_factor_gt     0.1075
_refine_ls_wR_factor_ref     0.1399
_refine_ls_goodness_of_fit_ref     1.011
_refine_ls_restrained_S_all     1.011
_refine_ls_number_reflns     3428
_refine_ls_number_parameters     219
_refine_ls_number_restraints     0
_refine_ls_number_constraints     ?
_refine_ls_hydrogen_treatment     constr
_refine_ls_weighting_scheme     calc
_refine_ls_weighting_details
         'calc w=1/[\s^2^(Fo^2^)+(0.0527P)^2^+0.1881P] where P=(Fo^2^+2Fc^2^)/3'
_atom_sites_solution_hydrogens     geom
_atom_sites_solution_primary     direct
_atom_sites_solution_secondary     difmap
_refine_ls_shift/su_max     0.000
_refine_ls_shift/su_mean     0.000
_refine_diff_density_max     0.161
_refine_diff_density_min     -0.133
_refine_ls_extinction_method     'none'
_refine_ls_abs_structure_details     ?
_refine_ls_abs_structure_Flack     .
loop_
    _atom_type_symbol
    _atom_type_description
    _atom_type_scat_dispersion_real
    _atom_type_scat_dispersion_imag
    _atom_type_scat_source
    C C 0.0033 0.0016 ' International Tables Vol C Tables 4.2.6.8 and 6.1.1.4'
    H H 0.0000 0.0000 ' International Tables Vol C Tables 4.2.6.8 and 6.1.1.4'
    N N 0.0061 0.0033 ' International Tables Vol C Tables 4.2.6.8 and 6.1.1.4'
    O O 0.0106 0.0060 ' International Tables Vol C Tables 4.2.6.8 and 6.1.1.4'
_computing_data_collection     'APEX2 (Bruker, 2007)'
_computing_cell_refinement     'SAINT (Bruker, 2007)'
_computing_data_reduction     'SAINT (Bruker, 2007)'
_computing_structure_solution     'SHELXS97 (Sheldrick, 2008)'
_computing_structure_refinement     'SHELXL97 (Sheldrick, 2008)'
_computing_molecular_graphics
                  'ORTEP-3 for Windows (Farrugia, 1997) and PLATON (Spek, 2009)'
_computing_publication_material
                                'WinGX (Farrugia, 1999) and PLATON (Spek, 2009)'
loop_
    _atom_site_type_symbol
    _atom_site_label
    _atom_site_fract_x
    _atom_site_fract_y
    _atom_site_fract_z
    _atom_site_U_iso_or_equiv
    _atom_site_thermal_displace_type
    _atom_site_calc_flag
    _atom_site_refinement_flags
    _atom_site_occupancy
    _atom_site_disorder_assembly
    _atom_site_disorder_group
    O O1 0.09064(11) -0.2099(2) 0.21955(9) 0.0798(7) Uani d . 1.000 . .
    N N1 0.07675(13) 0.0983(3) 0.12044(10) 0.0689(8) Uani d . 1.000 . .
    C C1 0.13461(14) -0.0662(4) 0.27110(13) 0.0590(9) Uani d . 1.000 . .
    C C2 0.16439(15) -0.1325(4) 0.34525(13) 0.0737(10) Uani d . 1.000 . .
    C C3 0.20939(17) 0.0070(6) 0.39911(15) 0.0845(11) Uani d . 1.000 . .
    C C4 0.22627(17) 0.2171(6) 0.37967(16) 0.0878(14) Uani d . 1.000 . .
    C C5 0.19641(15) 0.2847(4) 0.30586(15) 0.0732(10) Uani d . 1.000 . .
    C C6 0.15061(13) 0.1469(4) 0.25003(12) 0.0540(8) Uani d . 1.000 . .
    C C7 0.11732(14) 0.2225(4) 0.17308(13) 0.0629(9) Uani d . 1.000 . .
    C C8 0.0412(2) 0.1898(4) 0.04433(14) 0.0798(12) Uani d . 1.000 . .
    C C9 0.07984(17) 0.0747(5) -0.01193(15) 0.0893(13) Uani d . 1.000 . .
    C C10 -0.05416(19) 0.1620(5) 0.02264(14) 0.0895(13) Uani d . 1.000 . .
    O O2 0.24999(12) -0.0079(3) 0.60105(10) 0.0906(8) Uani d . 1.000 . .
    N N2 0.15493(13) 0.3363(3) 0.59279(11) 0.0689(8) Uani d . 1.000 . .
    C C11 0.30811(17) 0.0985(4) 0.65534(13) 0.0658(10) Uani d . 1.000 . .
    C C12 0.3858(2) -0.0030(4) 0.68695(16) 0.0789(11) Uani d . 1.000 . .
    C C13 0.44577(18) 0.1016(5) 0.74179(17) 0.0835(12) Uani d . 1.000 . .
    C C14 0.43165(18) 0.3068(5) 0.76653(15) 0.0827(12) Uani d . 1.000 . .
    C C15 0.35547(17) 0.4075(4) 0.73567(14) 0.0726(10) Uani d . 1.000 . .
    C C16 0.29237(15) 0.3078(4) 0.67939(13) 0.0594(9) Uani d . 1.000 . .
    C C17 0.21310(16) 0.4199(4) 0.64521(13) 0.0639(9) Uani d . 1.000 . .
    C C18 0.07848(17) 0.4641(4) 0.56020(12) 0.0707(10) Uani d . 1.000 . .
    C C19 0.08057(16) 0.5442(5) 0.48189(14) 0.0877(11) Uani d . 1.000 . .
    C C20 0.00025(17) 0.3308(5) 0.55562(15) 0.0893(11) Uani d . 1.000 . .
    H H1 0.07470 -0.14950 0.17810 0.0960 Uiso c R 1.000 . .
    H H2 0.15370 -0.27440 0.35880 0.0880 Uiso c R 1.000 . .
    H H3 0.22880 -0.03980 0.44920 0.1020 Uiso c R 1.000 . .
    H H4 0.25760 0.31200 0.41620 0.1050 Uiso c R 1.000 . .
    H H5 0.20730 0.42720 0.29300 0.0880 Uiso c R 1.000 . .
    H H7 0.12590 0.36770 0.16170 0.0760 Uiso c R 1.000 . .
    H H8 0.05480 0.34610 0.04490 0.0960 Uiso c R 1.000 . .
    H H9A 0.06250 0.14910 -0.06050 0.1070 Uiso c R 1.000 . .
    H H9B 0.14120 0.08380 0.00550 0.1070 Uiso c R 1.000 . .
    H H10A -0.07710 0.22480 0.06200 0.1070 Uiso c R 1.000 . .
    H H10B -0.07820 0.24110 -0.02410 0.1070 Uiso c R 1.000 . .
    H H2A 0.20730 0.06790 0.58720 0.1090 Uiso c R 1.000 . .
    H H12 0.39670 -0.14170 0.67070 0.0950 Uiso c R 1.000 . .
    H H13 0.49730 0.03250 0.76290 0.1000 Uiso c R 1.000 . .
    H H14 0.47330 0.37660 0.80380 0.0990 Uiso c R 1.000 . .
    H H15 0.34570 0.54600 0.75280 0.0870 Uiso c R 1.000 . .
    H H17 0.20470 0.55910 0.66260 0.0770 Uiso c R 1.000 . .
    H H18 0.07770 0.59130 0.59280 0.0850 Uiso c R 1.000 . .
    H H19A 0.08650 0.42010 0.45050 0.1050 Uiso c R 1.000 . .
    H H19B 0.12940 0.63890 0.48620 0.1050 Uiso c R 1.000 . .
    H H20A -0.00150 0.28800 0.60640 0.1070 Uiso c R 1.000 . .
    H H20B 0.00280 0.19850 0.52690 0.1070 Uiso c R 1.000 . .
loop_
    _atom_site_aniso_label
    _atom_site_aniso_U_11
    _atom_site_aniso_U_22
    _atom_site_aniso_U_33
    _atom_site_aniso_U_12
    _atom_site_aniso_U_13
    _atom_site_aniso_U_23
    O1 0.1064(14) 0.0639(10) 0.0648(11) -0.0200(10) 0.0146(10) 0.0018(8)
    N1 0.0927(15) 0.0592(12) 0.0533(12) -0.0029(11) 0.0160(10) 0.0030(10)
    C1 0.0618(15) 0.0655(16) 0.0526(14) -0.0007(13) 0.0202(11) -0.0056(12)
    C2 0.0842(19) 0.0826(18) 0.0583(16) 0.0068(15) 0.0257(13) 0.0046(14)
    C3 0.084(2) 0.114(2) 0.0565(17) 0.0167(18) 0.0201(14) -0.0041(17)
    C4 0.0716(19) 0.114(3) 0.073(2) -0.0034(17) 0.0099(15) -0.0310(18)
    C5 0.0669(17) 0.0738(17) 0.0834(19) -0.0097(13) 0.0274(14) -0.0203(15)
    C6 0.0537(14) 0.0567(14) 0.0558(14) -0.0014(11) 0.0217(11) -0.0057(12)
    C7 0.0736(17) 0.0543(14) 0.0672(16) -0.0008(12) 0.0296(13) 0.0013(13)
    C8 0.120(3) 0.0562(15) 0.0589(16) 0.0001(16) 0.0152(16) 0.0100(13)
    C9 0.083(2) 0.120(3) 0.0661(18) -0.0034(18) 0.0212(14) 0.0239(17)
    C10 0.107(3) 0.100(2) 0.0625(17) 0.0366(19) 0.0238(16) -0.0014(15)
    O2 0.1192(16) 0.0754(12) 0.0774(13) 0.0202(11) 0.0259(11) -0.0102(10)
    N2 0.0781(15) 0.0755(14) 0.0541(12) 0.0147(12) 0.0189(10) 0.0012(11)
    C11 0.085(2) 0.0656(17) 0.0548(15) 0.0085(15) 0.0327(14) 0.0045(13)
    C12 0.101(2) 0.0716(18) 0.0787(19) 0.0263(18) 0.0497(17) 0.0179(15)
    C13 0.073(2) 0.104(2) 0.084(2) 0.0205(18) 0.0391(17) 0.0301(18)
    C14 0.067(2) 0.097(2) 0.088(2) -0.0028(17) 0.0271(15) 0.0135(17)
    C15 0.0768(19) 0.0668(16) 0.0809(18) -0.0025(15) 0.0324(15) 0.0048(14)
    C16 0.0693(17) 0.0588(15) 0.0594(15) 0.0058(13) 0.0335(13) 0.0077(12)
    C17 0.0772(18) 0.0605(15) 0.0622(16) 0.0092(14) 0.0328(13) 0.0061(13)
    C18 0.0829(19) 0.0775(17) 0.0530(15) 0.0188(16) 0.0202(12) 0.0007(13)
    C19 0.0816(19) 0.109(2) 0.0774(19) 0.0142(17) 0.0296(14) 0.0299(16)
    C20 0.089(2) 0.104(2) 0.0797(19) 0.0131(19) 0.0304(15) 0.0309(16)
_geom_special_details
;
Bond distances, angles <i>etc</i>. have been calculated using the rounded
fractional coordinates. All su's are estimated from the variances of the
(full) variance-covariance matrix. The cell e.s.d.'s are taken into account in
the estimation of distances, angles and torsion angles
;
loop_
    _geom_bond_atom_site_label_1
    _geom_bond_atom_site_label_2
    _geom_bond_site_symmetry_1
    _geom_bond_site_symmetry_2
    _geom_bond_distance
    _geom_bond_publ_flag
    O1 C1 . . 1.349(3) no
    O1 H1 . . 0.8200 no
    O2 C11 . . 1.347(3) no
    O2 H2A . . 0.8200 no
    N1 C7 . . 1.267(3) no
    N1 C8 . . 1.469(3) no
    N2 C18 . . 1.460(3) no
    N2 C17 . . 1.267(3) no
    C1 C6 . . 1.401(3) no
    C1 C2 . . 1.374(3) no
    C2 C3 . . 1.363(4) no
    C3 C4 . . 1.378(5) no
    C4 C5 . . 1.371(4) no
    C5 C6 . . 1.382(3) no
    C6 C7 . . 1.443(3) no
    C8 C10 . . 1.511(5) no
    C8 C9 . . 1.509(4) no
    C9 C10 . 3_555 1.504(4) no
    C2 H2 . . 0.9300 no
    C3 H3 . . 0.9300 no
    C4 H4 . . 0.9300 no
    C5 H5 . . 0.9300 no
    C7 H7 . . 0.9300 no
    C8 H8 . . 0.9800 no
    C9 H9A . . 0.9700 no
    C9 H9B . . 0.9700 no
    C10 H10B . . 0.9700 no
    C10 H10A . . 0.9700 no
    C11 C16 . . 1.397(3) no
    C11 C12 . . 1.394(4) no
    C12 C13 . . 1.363(4) no
    C13 C14 . . 1.372(4) no
    C14 C15 . . 1.370(4) no
    C15 C16 . . 1.392(4) no
    C16 C17 . . 1.453(4) no
    C18 C20 . . 1.497(4) no
    C18 C19 . . 1.518(3) no
    C19 C20 . 3_566 1.523(4) no
    C12 H12 . . 0.9300 no
    C13 H13 . . 0.9300 no
    C14 H14 . . 0.9300 no
    C15 H15 . . 0.9300 no
    C17 H17 . . 0.9300 no
    C18 H18 . . 0.9800 no
    C19 H19A . . 0.9700 no
    C19 H19B . . 0.9700 no
    C20 H20A . . 0.9700 no
    C20 H20B . . 0.9700 no
loop_
    _geom_angle_atom_site_label_1
    _geom_angle_atom_site_label_2
    _geom_angle_atom_site_label_3
    _geom_angle_site_symmetry_1
    _geom_angle_site_symmetry_2
    _geom_angle_site_symmetry_3
    _geom_angle
    _geom_angle_publ_flag
    C1 O1 H1 . . . 109.00 no
    C11 O2 H2A . . . 109.00 no
    C7 N1 C8 . . . 119.3(2) no
    C17 N2 C18 . . . 119.0(2) no
    O1 C1 C2 . . . 118.9(2) no
    C2 C1 C6 . . . 120.0(2) no
    O1 C1 C6 . . . 121.1(2) no
    C1 C2 C3 . . . 120.8(2) no
    C2 C3 C4 . . . 120.2(3) no
    C3 C4 C5 . . . 119.3(3) no
    C4 C5 C6 . . . 121.8(3) no
    C1 C6 C5 . . . 117.9(2) no
    C1 C6 C7 . . . 120.9(2) no
    C5 C6 C7 . . . 121.1(2) no
    N1 C7 C6 . . . 122.4(2) no
    N1 C8 C10 . . . 109.4(2) no
    C9 C8 C10 . . . 110.6(2) no
    N1 C8 C9 . . . 109.4(2) no
    C8 C9 C10 . . 3_555 112.7(2) no
    C8 C10 C9 . . 3_555 112.0(2) no
    C1 C2 H2 . . . 120.00 no
    C3 C2 H2 . . . 120.00 no
    C4 C3 H3 . . . 120.00 no
    C2 C3 H3 . . . 120.00 no
    C3 C4 H4 . . . 120.00 no
    C5 C4 H4 . . . 120.00 no
    C6 C5 H5 . . . 119.00 no
    C4 C5 H5 . . . 119.00 no
    C6 C7 H7 . . . 119.00 no
    N1 C7 H7 . . . 119.00 no
    C9 C8 H8 . . . 109.00 no
    C10 C8 H8 . . . 109.00 no
    N1 C8 H8 . . . 109.00 no
    C8 C9 H9B . . . 109.00 no
    C8 C9 H9A . . . 109.00 no
    C10 C9 H9B 3_555 . . 109.00 no
    H9A C9 H9B . . . 108.00 no
    C10 C9 H9A 3_555 . . 109.00 no
    C8 C10 H10B . . . 109.00 no
    C9 C10 H10A 3_555 . . 109.00 no
    C9 C10 H10B 3_555 . . 109.00 no
    H10A C10 H10B . . . 108.00 no
    C8 C10 H10A . . . 109.00 no
    O2 C11 C12 . . . 118.7(2) no
    C12 C11 C16 . . . 119.9(2) no
    O2 C11 C16 . . . 121.4(2) no
    C11 C12 C13 . . . 119.8(2) no
    C12 C13 C14 . . . 121.4(3) no
    C13 C14 C15 . . . 119.1(3) no
    C14 C15 C16 . . . 121.7(2) no
    C11 C16 C15 . . . 118.1(2) no
    C11 C16 C17 . . . 120.8(2) no
    C15 C16 C17 . . . 121.1(2) no
    N2 C17 C16 . . . 122.9(2) no
    N2 C18 C19 . . . 109.3(2) no
    N2 C18 C20 . . . 110.9(2) no
    C19 C18 C20 . . . 110.4(2) no
    C18 C19 C20 . . 3_566 110.9(2) no
    C18 C20 C19 . . 3_566 112.2(2) no
    C11 C12 H12 . . . 120.00 no
    C13 C12 H12 . . . 120.00 no
    C12 C13 H13 . . . 119.00 no
    C14 C13 H13 . . . 119.00 no
    C13 C14 H14 . . . 120.00 no
    C15 C14 H14 . . . 120.00 no
    C14 C15 H15 . . . 119.00 no
    C16 C15 H15 . . . 119.00 no
    N2 C17 H17 . . . 119.00 no
    C16 C17 H17 . . . 119.00 no
    N2 C18 H18 . . . 109.00 no
    C19 C18 H18 . . . 109.00 no
    C20 C18 H18 . . . 109.00 no
    C18 C19 H19A . . . 109.00 no
    C18 C19 H19B . . . 109.00 no
    H19A C19 H19B . . . 108.00 no
    C20 C19 H19A 3_566 . . 109.00 no
    C20 C19 H19B 3_566 . . 109.00 no
    C18 C20 H20A . . . 109.00 no
    C18 C20 H20B . . . 109.00 no
    H20A C20 H20B . . . 108.00 no
    C19 C20 H20A 3_566 . . 109.00 no
    C19 C20 H20B 3_566 . . 109.00 no
loop_
    _geom_torsion_atom_site_label_1
    _geom_torsion_atom_site_label_2
    _geom_torsion_atom_site_label_3
    _geom_torsion_atom_site_label_4
    _geom_torsion_site_symmetry_1
    _geom_torsion_site_symmetry_2
    _geom_torsion_site_symmetry_3
    _geom_torsion_site_symmetry_4
    _geom_torsion
    _geom_torsion_publ_flag
    C8 N1 C7 C6 . . . . 177.0(2) no
    C7 N1 C8 C9 . . . . 119.4(3) no
    C7 N1 C8 C10 . . . . -119.3(3) no
    C18 N2 C17 C16 . . . . -178.1(2) no
    C17 N2 C18 C19 . . . . 105.8(3) no
    C17 N2 C18 C20 . . . . -132.2(2) no
    O1 C1 C2 C3 . . . . 179.7(2) no
    C6 C1 C2 C3 . . . . 0.2(4) no
    O1 C1 C6 C5 . . . . -179.7(2) no
    C2 C1 C6 C7 . . . . -177.7(2) no
    O1 C1 C6 C7 . . . . 2.8(3) no
    C2 C1 C6 C5 . . . . -0.2(3) no
    C1 C2 C3 C4 . . . . -0.5(4) no
    C2 C3 C4 C5 . . . . 0.8(4) no
    C3 C4 C5 C6 . . . . -0.8(4) no
    C4 C5 C6 C1 . . . . 0.5(4) no
    C4 C5 C6 C7 . . . . 178.0(2) no
    C1 C6 C7 N1 . . . . -4.2(4) no
    C5 C6 C7 N1 . . . . 178.4(2) no
    C10 C8 C9 C10 . . . 3_555 -53.8(3) no
    N1 C8 C9 C10 . . . 3_555 66.8(3) no
    N1 C8 C10 C9 . . . 3_555 -67.2(3) no
    C9 C8 C10 C9 . . . 3_555 53.4(3) no
    C8 C9 C10 C8 . . 3_555 3_555 54.6(3) no
    O2 C11 C12 C13 . . . . 179.8(3) no
    C16 C11 C12 C13 . . . . 0.7(4) no
    O2 C11 C16 C15 . . . . -179.9(2) no
    O2 C11 C16 C17 . . . . -1.4(4) no
    C12 C11 C16 C15 . . . . -0.9(4) no
    C12 C11 C16 C17 . . . . 177.7(2) no
    C11 C12 C13 C14 . . . . -0.4(5) no
    C12 C13 C14 C15 . . . . 0.4(4) no
    C13 C14 C15 C16 . . . . -0.6(4) no
    C14 C15 C16 C11 . . . . 0.8(4) no
    C14 C15 C16 C17 . . . . -177.7(2) no
    C11 C16 C17 N2 . . . . 0.0(4) no
    C15 C16 C17 N2 . . . . 178.5(2) no
    N2 C18 C19 C20 . . . 3_566 177.3(2) no
    C20 C18 C19 C20 . . . 3_566 55.0(3) no
    N2 C18 C20 C19 . . . 3_566 -177.1(2) no
    C19 C18 C20 C19 . . . 3_566 -55.7(3) no
    C18 C19 C20 C18 . . 3_566 3_566 -56.0(3) no
loop_
    _geom_hbond_atom_site_label_D
    _geom_hbond_atom_site_label_H
    _geom_hbond_atom_site_label_A
    _geom_hbond_site_symmetry_A
    _geom_hbond_distance_DH
    _geom_hbond_distance_HA
    _geom_hbond_distance_DA
    _geom_hbond_angle_DHA
    _geom_hbond_publ_flag
    O1 H1 N1 . 0.82 1.85 2.579(2) 148 yes
    O2 H2A N2 . 0.82 1.86 2.593(3) 148 yes
_iucr_refine_instructions_details
;
TITL 252-UK in P2(1)/n
CELL 0.71073 16.2979 6.1103 18.2336 90.000 104.975 90.000
ZERR 4.00 0.0011 0.0004 0.0012 0.000 0.004 0.000
LATT 1
SYMM -x+1/2, y+1/2, -z+1/2
SFAC C  H  N  O
UNIT 80  88  8  8
L.S. 13
OMIT -3 52
ACTA
BOND $H
HTAB
CONF
LIST 4
FMAP 2
PLAN 8
TEMP 23.000
WGHT    0.052700    0.188100
FVAR       0.16323
MOLE 1
O1    4    0.090636   -0.209949    0.219546    11.00000    0.10638    0.06389 =
         0.06478    0.00181    0.01463   -0.01999
AFIX 147
H1    2    0.074701   -0.149543    0.178138    11.00000   -1.20000
AFIX   0
N1    3    0.076751    0.098294    0.120436    11.00000    0.09274    0.05918 =
         0.05327    0.00305    0.01605   -0.00288
C1    1    0.134609   -0.066215    0.271100    11.00000    0.06176    0.06547 =
         0.05257   -0.00560    0.02018   -0.00069
C2    1    0.164386   -0.132546    0.345250    11.00000    0.08418    0.08262 =
         0.05833    0.00457    0.02573    0.00682
AFIX  43
H2    2    0.153688   -0.274357    0.358834    11.00000   -1.20000
AFIX   0
C3    1    0.209394    0.006951    0.399109    11.00000    0.08411    0.11441 =
         0.05653   -0.00410    0.02013    0.01672
AFIX  43
H3    2    0.228795   -0.039770    0.449150    11.00000   -1.20000
AFIX   0
C4    1    0.226266    0.217107    0.379672    11.00000    0.07158    0.11433 =
         0.07293   -0.03096    0.00991   -0.00338
AFIX  43
H4    2    0.257562    0.311992    0.416229    11.00000   -1.20000
AFIX   0
C5    1    0.196413    0.284746    0.305865    11.00000    0.06691    0.07380 =
         0.08345   -0.02025    0.02741   -0.00967
AFIX  43
H5    2    0.207272    0.427177    0.293030    11.00000   -1.20000
AFIX   0
C6    1    0.150609    0.146864    0.250029    11.00000    0.05367    0.05671 =
         0.05576   -0.00566    0.02172   -0.00139
C7    1    0.117316    0.222526    0.173085    11.00000    0.07364    0.05429 =
         0.06717    0.00135    0.02964   -0.00083
AFIX  43
H7    2    0.125939    0.367723    0.161716    11.00000   -1.20000
AFIX   0
C8    1    0.041154    0.189848    0.044333    11.00000    0.12019    0.05619 =
         0.05890    0.00999    0.01517    0.00006
AFIX  13
H8    2    0.054807    0.346137    0.044903    11.00000   -1.20000
AFIX   0
C9    1    0.079843    0.074685   -0.011926    11.00000    0.08286    0.12006 =
         0.06605    0.02386    0.02122   -0.00336
AFIX  23
H9A   2    0.062464    0.149141   -0.060463    11.00000   -1.20000
H9B   2    0.141233    0.083787    0.005547    11.00000   -1.20000
AFIX   0
C10   1   -0.054161    0.162021    0.022643    11.00000    0.10679    0.09956 =
         0.06251   -0.00140    0.02376    0.03665
AFIX  23
H10A  2   -0.077115    0.224825    0.061999    11.00000   -1.20000
H10B  2   -0.078221    0.241086   -0.024102    11.00000   -1.20000
AFIX   0
MOLE 2
O2    4    0.249989   -0.007944    0.601050    11.00000    0.11920    0.07537 =
         0.07741   -0.01016    0.02588    0.02015
AFIX 147
H2A   2    0.207275    0.067903    0.587175    11.00000   -1.20000
AFIX   0
N2    3    0.154931    0.336347    0.592794    11.00000    0.07809    0.07547 =
         0.05410    0.00124    0.01895    0.01468
C11   1    0.308110    0.098540    0.655336    11.00000    0.08511    0.06562 =
         0.05477    0.00451    0.03265    0.00849
C12   1    0.385824   -0.003036    0.686946    11.00000    0.10086    0.07158 =
         0.07866    0.01793    0.04971    0.02629
AFIX  43
H12   2    0.396729   -0.141709    0.670669    11.00000   -1.20000
AFIX   0
C13   1    0.445766    0.101629    0.741793    11.00000    0.07289    0.10353 =
         0.08433    0.03012    0.03905    0.02047
AFIX  43
H13   2    0.497304    0.032487    0.762873    11.00000   -1.20000
AFIX   0
C14   1    0.431652    0.306769    0.766533    11.00000    0.06670    0.09665 =
         0.08794    0.01353    0.02706   -0.00283
AFIX  43
H14   2    0.473264    0.376560    0.803775    11.00000   -1.20000
AFIX   0
C15   1    0.355472    0.407486    0.735672    11.00000    0.07683    0.06682 =
         0.08095    0.00479    0.03241   -0.00255
AFIX  43
H15   2    0.345666    0.546009    0.752770    11.00000   -1.20000
AFIX   0
C16   1    0.292371    0.307821    0.679386    11.00000    0.06929    0.05875 =
         0.05944    0.00766    0.03354    0.00584
C17   1    0.213097    0.419863    0.645210    11.00000    0.07724    0.06054 =
         0.06219    0.00605    0.03281    0.00925
AFIX  43
H17   2    0.204682    0.559050    0.662582    11.00000   -1.20000
AFIX   0
C18   1    0.078485    0.464090    0.560201    11.00000    0.08290    0.07749 =
         0.05297    0.00069    0.02015    0.01878
AFIX  13
H18   2    0.077691    0.591279    0.592753    11.00000   -1.20000
AFIX   0
C19   1    0.080566    0.544229    0.481892    11.00000    0.08158    0.10945 =
         0.07736    0.02985    0.02959    0.01417
AFIX  23
H19A  2    0.086485    0.420137    0.450478    11.00000   -1.20000
H19B  2    0.129354    0.638929    0.486215    11.00000   -1.20000
AFIX   0
C20   1    0.000249    0.330816    0.555621    11.00000    0.08898    0.10389 =
         0.07974    0.03094    0.03041    0.01314
AFIX  23
H20A  2   -0.001518    0.288033    0.606420    11.00000   -1.20000
H20B  2    0.002829    0.198515    0.526900    11.00000   -1.20000
HKLF 4
REM  252-UK in P2(1)/n
REM R1 =  0.0500 for   1641 Fo > 4sig(Fo)  and  0.1319 for all   3428 data
REM    219 parameters refined using      0 restraints
END
WGHT      0.0527      0.1881
REM Highest difference peak  0.161,  deepest hole -0.133,  1-sigma level  0.031
Q1    1   0.0632 -0.0759  0.1243  11.00000  0.05    0.16
Q2    1   0.3636 -0.1452  0.6484  11.00000  0.05    0.11
Q3    1   0.1786  0.2973  0.6346  11.00000  0.05    0.11
Q4    1   0.2320  0.6049  0.6795  11.00000  0.05    0.11
Q5    1   0.0267  0.2348 -0.0611  11.00000  0.05    0.11
Q6    1   0.1556  0.1745  0.5794  11.00000  0.05    0.11
Q7    1  -0.0010  0.0966  0.5995  11.00000  0.05    0.11
Q8    1   0.3143  0.2242  0.4472  11.00000  0.05    0.11
;
