# Supplementary material for: 2,2′-[(E,E)-cis-(Cyclo­hexane-1,4-di­yl)bis­(nitrilo­methanylyl­idene)]diphenol
Source: Acta Crystallogr Sect E Struct Rep Online. 2012 May 26;68(Pt 6):o1905. doi: 10.1107/S1600536812023367 (PMC3379462; doi:10.1107/S1600536812023367)
Supplement: Supplementary file 2 [file e-68-o1905-Isup2.hkl]

# 
# h,k,l, Fc-squared, Fo-squared, sigma(Fo-squared) and status flag 
# 
data_I
_shelx_title ' 252-UK in P2(1)/n' 
_shelx_refln_list_code          4 
_shelx_F_calc_maximum      189.03 
_exptl_crystal_F_000       688.00 
_reflns_d_resolution_high  0.8107 
 
loop_ 
 _symmetry_equiv_pos_as_xyz 
 'x, y, z' 
 '-x+1/2, y+1/2, -z+1/2' 
 '-x, -y, -z' 
 'x-1/2, -y-1/2, z-1/2' 
 
_cell_length_a    16.2979 
_cell_length_b     6.1103 
_cell_length_c    18.2336 
_cell_angle_alpha  90.000 
_cell_angle_beta  104.975 
_cell_angle_gamma  90.000 
 
_shelx_F_squared_multiplier     1.000 
 
loop_ 
 _refln_index_h 
 _refln_index_k 
 _refln_index_l 
 _refln_F_squared_calc 
 _refln_F_squared_meas 
 _refln_F_squared_sigma 
 _refln_observed_status 
   2   0   0       88.65       90.76      2.41 o 
   4   0   0     2214.67     2033.98     38.21 o 
   6   0   0     2706.90     2496.12     38.21 o 
   8   0   0      674.82      636.96     12.69 o 
  10   0   0        1.40        4.09      2.58 o 
  12   0   0       12.67       17.20      4.49 o 
  14   0   0      407.31      425.60     20.27 o 
  16   0   0        0.39        2.63      7.13 o 
   1   1   0      148.03      136.37      2.33 o 
   2   1   0       16.53       12.68      1.24 o 
   3   1   0      743.94      691.52      7.79 o 
   4   1   0     1135.38     1091.23     11.68 o 
   5   1   0       79.40       78.04      2.49 o 
   6   1   0       58.84       69.15      2.63 o 
   7   1   0      102.95      122.87      4.66 o 
   8   1   0       13.54       24.77      2.54 o 
   9   1   0       97.04      115.85      4.98 o 
  10   1   0      178.45      182.14      5.72 o 
  11   1   0      142.27      144.03      5.67 o 
  12   1   0        1.10        0.55      3.74 o 
  13   1   0       43.71       57.05      9.38 o 
  14   1   0        8.12       12.63      5.70 o 
  15   1   0        1.28       -2.17      5.63 o 
  16   1   0        0.33        8.49      6.57 o 
  17   1   0        9.02       15.76      5.84 o 
  18   1   0        0.41        5.25      8.26 o 
   0   2   0        0.05       -2.16      1.44 o 
   1   2   0     1046.65      990.80      8.70 o 
   2   2   0      835.39      760.07      8.54 o 
   3   2   0      172.38      172.26      3.51 o 
   4   2   0        2.53        3.82      1.37 o 
   5   2   0      562.58      558.54     13.09 o 
   6   2   0      533.17      541.97      9.02 o 
   7   2   0       11.67        8.24      2.20 o 
   8   2   0       20.35       19.29      2.28 o 
   9   2   0       32.38       32.95      2.82 o 
  10   2   0        9.48        6.34      1.87 o 
  11   2   0        0.08       -3.44      2.38 o 
  12   2   0       22.66       21.45      3.99 o 
  13   2   0       16.28       15.27      4.04 o 
  14   2   0        4.50        0.60      4.58 o 
  15   2   0        5.80        4.80      5.47 o 
  16   2   0        1.00       -1.88      7.88 o 
  17   2   0        0.42        3.00      8.63 o 
  18   2   0        5.93        0.75      9.01 o 
   1   3   0     1678.60     1599.17     16.14 o 
   2   3   0       25.53       33.26      2.25 o 
   3   3   0        0.75        0.41      1.34 o 
   4   3   0      569.50      543.83      7.38 o 
   5   3   0      815.63      799.12     10.60 o 
   6   3   0       24.42       29.13      2.81 o 
   7   3   0      416.51      384.01      8.03 o 
   8   3   0      212.93      207.48      5.96 o 
   9   3   0       13.36       16.17      3.33 o 
  10   3   0       82.07       89.84      6.15 o 
  11   3   0        6.92        4.29      3.30 o 
  12   3   0        0.34        0.49      4.25 o 
  13   3   0       18.71       18.29      6.08 o 
  14   3   0       36.75       40.12      8.13 o 
  15   3   0        1.12       -7.50      5.00 o 
  16   3   0        4.33        7.75     14.45 o 
  17   3   0        0.24       13.14     10.13 o 
   0   4   0        3.53       10.59      3.07 o 
   1   4   0       47.45       46.61      2.82 o 
   2   4   0       83.55       82.73      3.83 o 
   3   4   0      123.26      131.58      6.77 o 
   4   4   0       72.13       70.05      4.06 o 
   5   4   0      119.81      109.86      5.38 o 
   6   4   0      398.32      377.26     10.24 o 
   7   4   0       24.05       19.70      2.98 o 
   8   4   0      127.45      122.82      6.12 o 
   9   4   0      384.57      383.37     16.27 o 
  10   4   0      104.59      111.45      6.02 o 
  11   4   0       11.84        8.69      4.66 o 
  12   4   0       12.14        3.22      5.27 o 
  13   4   0        4.45       16.72      6.19 o 
  14   4   0       13.00       15.91      6.84 o 
  15   4   0        0.49        5.87      8.26 o 
  16   4   0        0.66        3.59      8.09 o 
   1   5   0        6.83        6.38      2.48 o 
   2   5   0        5.26        5.95      3.52 o 
   3   5   0        6.78        0.08      3.55 o 
   4   5   0        4.52        2.33      3.76 o 
   5   5   0       58.32       54.90      5.89 o 
   6   5   0       57.57       59.83      7.37 o 
   7   5   0      155.60      150.74      9.24 o 
   8   5   0       39.84       42.32      5.98 o 
   9   5   0        7.01       21.02      5.90 o 
  10   5   0        0.41        3.62      5.38 o 
  11   5   0        5.55       -3.11      5.99 o 
  12   5   0        1.88        1.54      6.27 o 
  13   5   0       13.34       16.24      7.95 o 
  14   5   0        5.05        8.44      8.33 o 
   0   6   0        1.45        1.16      9.76 o 
   1   6   0       29.44       34.28      4.55 o 
   2   6   0        1.09       -5.12      3.87 o 
   3   6   0        0.53       -3.53      3.93 o 
   4   6   0       11.17       14.43      4.85 o 
   5   6   0        2.23       -0.43      4.42 o 
   6   6   0        2.48       10.24      4.93 o 
   7   6   0        0.01        1.40      5.37 o 
   8   6   0        2.06        0.96      5.69 o 
   9   6   0       10.10       20.29      6.89 o 
  10   6   0        7.65        8.53      7.66 o 
  11   6   0        0.27       -1.84      7.53 o 
   1   7   0       17.46       30.03     10.46 o 
   2   7   0        0.47       14.09      9.01 o 
   3   7   0        0.05       -1.33      8.86 o 
   4   7   0        1.76        7.22     12.39 o 
   5   7   0       26.99       37.16     16.14 o 
   6   7   0        2.13       13.89     13.89 o 
   7   7   0        1.30       -6.76     12.39 o 
 -17   0   1        2.01        1.13      7.51 o 
 -15   0   1        8.71        1.50      7.88 o 
 -13   0   1       58.98       37.91      8.63 o 
 -11   0   1        0.44        2.09      3.13 o 
  -9   0   1      236.17      248.45      9.55 o 
  -7   0   1     1029.72     1019.38     17.15 o 
  -5   0   1    10142.50     9832.07    136.56 o 
  -3   0   1     4135.06     4022.64     56.62 o 
   3   0   1      338.25      298.35      7.80 o 
   5   0   1      351.98      326.37      8.38 o 
   7   0   1        0.21        1.49      1.91 o 
   9   0   1      187.57      188.23      5.74 o 
  11   0   1       41.88       48.58      4.38 o 
  13   0   1      283.53      269.09     15.01 o 
 -19   1   1        0.02        9.38      9.01 o 
 -18   1   1        3.84        3.93      6.09 o 
 -17   1   1        1.79        3.35      5.70 o 
 -16   1   1        2.22       -9.19      7.69 o 
 -15   1   1       62.80       52.09      8.26 o 
 -14   1   1       58.79       40.16     10.51 o 
 -13   1   1       71.84       80.02      8.18 o 
 -12   1   1       43.36       33.90      4.77 o 
 -11   1   1       87.98      100.56      7.75 o 
 -10   1   1       31.27       26.77      2.44 o 
  -9   1   1       37.47       37.54      3.16 o 
  -8   1   1     1070.15     1150.17     14.33 o 
  -7   1   1      421.76      419.08      6.92 o 
  -6   1   1      379.52      379.47      6.34 o 
  -5   1   1      584.90      594.70      7.71 o 
  -4   1   1     1454.41     1438.00     14.95 o 
  -3   1   1     4713.83     4589.04     39.66 o 
  -2   1   1    30124.59    28595.53    240.98 o 
  -1   1   1     4615.33     4330.81     33.59 o 
   0   1   1     3901.87     3495.35     28.82 o 
   1   1   1       25.38       15.98      1.08 o 
   2   1   1       35.87       33.45      1.50 o 
   3   1   1      505.11      475.98      5.17 o 
   4   1   1      968.80      990.55     10.08 o 
   5   1   1      409.37      379.78      6.60 o 
   6   1   1      635.77      635.61      9.76 o 
   7   1   1      901.78      935.75     12.00 o 
   8   1   1      229.72      240.82      5.21 o 
   9   1   1        2.85        1.95      1.72 o 
  10   1   1        5.80        1.60      2.35 o 
  11   1   1      135.66      133.86      5.32 o 
  12   1   1      141.19      146.23      5.78 o 
  13   1   1        0.01       -0.82      6.39 o 
  14   1   1       67.62       64.77     16.14 o 
  15   1   1       10.80       14.26      7.51 o 
  16   1   1        2.38       -5.25      6.76 o 
  17   1   1        2.07        6.00      7.51 o 
 -18   2   1        0.02        3.03      9.01 o 
 -17   2   1        7.51       10.88      9.76 o 
 -16   2   1       33.26       31.90     10.51 o 
 -15   2   1        3.78        1.88      8.26 o 
 -14   2   1       44.26       45.48      6.37 o 
 -13   2   1        5.88        4.97      3.53 o 
 -12   2   1        4.58       -0.20      3.11 o 
 -11   2   1        5.85        5.43      2.43 o 
 -10   2   1        2.77        3.97      2.15 o 
  -9   2   1        0.39        1.72      1.94 o 
  -8   2   1       28.82       28.62      2.61 o 
  -7   2   1     1796.39     1765.66     20.63 o 
  -6   2   1       22.72       33.56      2.44 o 
  -5   2   1       49.80       51.39      2.85 o 
  -4   2   1       22.04       20.83      1.61 o 
  -3   2   1      168.03      163.81      3.58 o 
  -2   2   1     1419.64     1356.58     13.38 o 
  -1   2   1     5018.68     4606.51     34.82 o 
   0   2   1      612.61      595.28      6.65 o 
   1   2   1      831.06      773.38      8.14 o 
   2   2   1      969.85      847.12     10.01 o 
   3   2   1       27.74       26.18      1.56 o 
   4   2   1       67.07       79.16      4.56 o 
   5   2   1      152.36      154.23      5.77 o 
   6   2   1       22.20       35.63      2.79 o 
   7   2   1       14.08       13.68      2.42 o 
   8   2   1      181.23      189.27      5.15 o 
   9   2   1        1.72       -2.02      1.70 o 
  10   2   1      143.66      134.54      6.06 o 
  11   2   1       32.88       32.44      3.54 o 
  12   2   1        0.94       -1.72      3.11 o 
  13   2   1       54.20       55.93      8.40 o 
  14   2   1       97.23       90.23      7.74 o 
  15   2   1        6.81        2.69      4.88 o 
  16   2   1        5.36       11.06      7.13 o 
  17   2   1        0.12       -2.25      8.26 o 
 -18   3   1        0.48       -6.76      9.76 o 
 -17   3   1        2.01       -8.63      9.01 o 
 -16   3   1        1.58       10.51      9.76 o 
 -15   3   1       17.00       12.74      6.21 o 
 -14   3   1       39.44       45.17      7.22 o 
 -13   3   1        2.35        9.66      5.03 o 
 -12   3   1       54.40       60.50      6.89 o 
 -11   3   1       89.33      104.79      4.93 o 
 -10   3   1       72.24       66.41      3.34 o 
  -9   3   1       28.91       32.82      3.00 o 
  -8   3   1      381.36      389.78      8.85 o 
  -7   3   1       53.07       52.87      3.08 o 
  -6   3   1       41.80       44.37      3.80 o 
  -5   3   1      302.57      297.89     10.71 o 
  -4   3   1      297.17      262.24      6.41 o 
  -3   3   1        0.10       -0.40      1.35 o 
  -2   3   1       33.64       35.37      2.25 o 
  -1   3   1        1.08       -1.33      1.43 o 
   0   3   1     1929.71     1786.08     19.15 o 
   1   3   1      296.41      273.69      4.59 o 
   2   3   1      155.37      162.47      4.35 o 
   3   3   1      480.99      467.90      7.14 o 
   4   3   1      130.25      133.46      5.96 o 
   5   3   1       38.12       40.38      3.13 o 
   6   3   1      175.71      169.94      6.64 o 
   7   3   1       50.93       44.53      3.33 o 
   8   3   1       40.95       39.63      3.92 o 
   9   3   1      146.52      154.61     12.05 o 
  10   3   1        0.84        8.00      3.44 o 
  11   3   1        0.03       -3.81      3.58 o 
  12   3   1        0.47        5.51      4.09 o 
  13   3   1       20.19       22.91      7.63 o 
  14   3   1       36.15       28.09      5.69 o 
  15   3   1        0.04        2.80      4.88 o 
  16   3   1        8.51       10.52     10.26 o 
  17   3   1        0.06        0.15      7.42 o 
 -16   4   1        5.53       17.06      8.62 o 
 -15   4   1       13.98       16.14      8.23 o 
 -14   4   1        3.20        7.43      5.86 o 
 -13   4   1       18.03       18.75      7.56 o 
 -12   4   1       29.62       15.54      7.00 o 
 -11   4   1       41.43       46.99      7.04 o 
 -10   4   1       23.25       24.13      4.58 o 
  -9   4   1        9.05        5.08      3.82 o 
  -8   4   1       65.05       72.84      4.77 o 
  -7   4   1      317.82      313.17     11.76 o 
  -6   4   1      247.28      251.28      7.75 o 
  -5   4   1        4.15        5.15      2.63 o 
  -4   4   1        0.64        1.94      2.05 o 
  -3   4   1       15.19       17.92      2.49 o 
  -2   4   1       14.51       10.25      2.04 o 
  -1   4   1        0.00       -1.09      1.48 o 
   0   4   1       96.92      104.11      4.72 o 
   1   4   1       68.07       65.91      3.43 o 
   2   4   1       21.55       19.55      3.76 o 
   3   4   1        4.22        2.43      2.01 o 
   4   4   1       11.54        8.09      2.71 o 
   5   4   1        0.29       -2.18      2.62 o 
   6   4   1        1.46       -4.09      2.73 o 
   7   4   1       70.74       70.42      6.59 o 
   8   4   1      142.39      150.41     10.24 o 
   9   4   1       38.39       27.29      4.06 o 
  10   4   1        6.12        7.31      3.67 o 
  11   4   1       57.20       69.82     11.97 o 
  12   4   1        4.29        9.18      6.51 o 
  13   4   1        1.16       -1.63      6.87 o 
  14   4   1        2.34        2.62      7.08 o 
  15   4   1        0.50       -2.43      7.15 o 
  16   4   1        0.20        3.97      7.68 o 
 -14   5   1        2.90        3.56     12.01 o 
 -13   5   1        0.77        0.33      7.11 o 
 -12   5   1        1.11       -0.74      5.84 o 
 -11   5   1       14.52       13.34      8.01 o 
 -10   5   1       21.16       13.48      6.23 o 
  -9   5   1        0.22        8.41      5.62 o 
  -8   5   1        1.89        8.41      5.31 o 
  -7   5   1        0.99       -0.72      5.58 o 
  -6   5   1       34.77       40.78      5.68 o 
  -5   5   1       26.33       33.24      5.15 o 
  -4   5   1       15.18       17.63      4.27 o 
  -3   5   1        2.85        6.61      3.69 o 
  -2   5   1       45.99       42.13      4.10 o 
  -1   5   1       13.45       13.54      2.30 o 
   0   5   1        3.11       -0.72      2.64 o 
   1   5   1        1.73       -0.88      2.47 o 
   2   5   1       28.87       29.24      4.03 o 
   3   5   1       19.01       10.00      3.57 o 
   4   5   1       64.48       59.70      6.45 o 
   5   5   1        0.58       -8.02      5.85 o 
   6   5   1      414.44      438.63     29.04 o 
   7   5   1        5.04       -1.33      4.47 o 
   8   5   1        4.25        1.81      8.24 o 
   9   5   1        3.83       11.27      4.82 o 
  10   5   1       13.64       10.12     10.09 o 
  11   5   1        0.69       12.73      6.10 o 
  12   5   1        5.00       14.21      6.56 o 
  13   5   1        0.00        3.66      7.68 o 
  14   5   1       12.04       11.54      8.62 o 
 -11   6   1       15.83       29.27      9.15 o 
 -10   6   1        1.11        7.42      6.21 o 
  -9   6   1        0.15       -0.56      5.58 o 
  -8   6   1        0.02        9.05      7.09 o 
  -7   6   1       11.16       22.69      5.61 o 
  -6   6   1        0.02       -4.86      4.43 o 
  -5   6   1        0.32       -0.55      4.33 o 
  -4   6   1        0.92       -3.80      4.28 o 
  -3   6   1        1.44        4.32      4.02 o 
  -2   6   1        3.22        6.18      4.14 o 
  -1   6   1        6.96        6.73      4.19 o 
   0   6   1        0.35        1.99      3.62 o 
   1   6   1        0.09        0.99      4.47 o 
   2   6   1        1.38        1.52      4.19 o 
   3   6   1       21.72       29.60      5.43 o 
   4   6   1       39.26       37.88      5.97 o 
   5   6   1        5.72        4.85      4.76 o 
   6   6   1        1.00       -2.42      4.55 o 
   7   6   1       44.14       41.11      7.43 o 
   8   6   1        0.00      -10.23      7.01 o 
   9   6   1        0.16        1.14      6.02 o 
  10   6   1        0.14       14.20      9.92 o 
  11   6   1        0.60        2.06      7.43 o 
  -7   7   1        3.33        3.75     13.14 o 
  -6   7   1        4.93        6.76     13.51 o 
  -5   7   1        3.17       -0.74      8.48 o 
  -4   7   1       12.62        1.47     13.32 o 
  -3   7   1        4.84        6.51      8.82 o 
  -2   7   1        0.72       -1.93      9.19 o 
  -1   7   1        3.27       11.77      8.82 o 
   0   7   1       17.98       45.12     10.75 o 
   1   7   1        7.08        7.63      8.71 o 
   2   7   1        0.77        1.50      8.76 o 
   3   7   1        0.69        6.67      9.01 o 
   4   7   1        8.09        9.63      9.02 o 
   5   7   1        5.88       21.02     14.26 o 
   6   7   1        1.35       -5.25     12.39 o 
 -18   0   2        1.39       12.39      9.01 o 
 -16   0   2        0.73        1.13      7.88 o 
 -14   0   2        3.99       10.13      7.51 o 
 -12   0   2      149.74      174.50     10.48 o 
 -10   0   2       61.84       73.55      4.78 o 
  -8   0   2        4.53       -4.64      3.31 o 
  -6   0   2     3949.86     4025.53     71.12 o 
  -4   0   2    27637.67    28308.20    668.80 o 
  -2   0   2     5545.16     5572.10     95.40 o 
   0   0   2     3647.25     3109.90    132.75 o 
   2   0   2     4135.38     3825.61     43.07 o 
   4   0   2       65.24       63.45      3.37 o 
   6   0   2       18.31       28.35      4.11 o 
   8   0   2      142.81      147.00      9.42 o 
  10   0   2       91.26       86.59      8.18 o 
 -19   1   2        1.01        5.25      6.90 o 
 -18   1   2        0.08       -1.77      6.23 o 
 -17   1   2       57.40       64.31      8.75 o 
 -16   1   2        2.88       -3.99      5.70 o 
 -15   1   2       97.20       98.13     10.88 o 
 -14   1   2        0.97       11.26      7.88 o 
 -13   1   2       22.62       20.76      5.50 o 
 -12   1   2       26.49       27.88      4.42 o 
 -11   1   2        8.80        5.90      2.93 o 
 -10   1   2       33.36       40.53      4.13 o 
  -9   1   2       62.61       72.86      4.44 o 
  -8   1   2        3.14        1.68      2.16 o 
  -7   1   2     2809.41     2747.40     32.65 o 
  -6   1   2      405.77      418.04      7.61 o 
  -5   1   2     2244.41     2215.89     20.66 o 
  -4   1   2     3729.05     3651.75     30.50 o 
  -3   1   2     2408.00     2427.40     18.52 o 
  -2   1   2      810.63      874.27      8.18 o 
  -1   1   2      816.15      809.46      6.59 o 
   0   1   2     6497.06     5956.88     48.86 o 
   1   1   2      140.35      144.84      2.38 o 
   2   1   2     3211.58     3012.89     21.23 o 
   3   1   2      224.63      208.43      2.90 o 
   4   1   2      129.76      117.69      2.46 o 
   5   1   2       14.48       13.41      1.37 o 
   6   1   2     1503.86     1590.02     16.82 o 
   7   1   2       53.87       53.26      3.13 o 
   8   1   2       21.40       17.08      3.25 o 
   9   1   2        2.94        0.68      1.82 o 
  10   1   2       83.17       80.91      4.71 o 
  11   1   2        6.89        8.18      2.86 o 
  12   1   2       19.90       18.13      6.84 o 
  13   1   2      242.82      251.80     12.27 o 
  14   1   2       11.63       22.86      5.86 o 
  15   1   2       16.97       29.55      7.88 o 
  16   1   2        1.73        9.76      7.13 o 
 -19   2   2        0.08       -8.26      9.76 o 
 -18   2   2        5.72        8.61      7.53 o 
 -17   2   2       14.53        2.25      8.63 o 
 -16   2   2        0.35       -4.50      8.63 o 
 -15   2   2       14.67       10.51      8.63 o 
 -14   2   2       29.23       21.50      6.13 o 
 -13   2   2        8.21       10.06      4.29 o 
 -12   2   2       20.80       18.70      3.39 o 
 -11   2   2       17.31       21.09      2.91 o 
 -10   2   2       96.09       97.93      5.51 o 
  -9   2   2        1.83        4.14      2.10 o 
  -8   2   2      679.16      750.54     10.34 o 
  -7   2   2      160.23      146.60      6.26 o 
  -6   2   2      143.13      135.91      4.20 o 
  -5   2   2      341.46      346.95      5.75 o 
  -4   2   2      545.72      511.70      7.14 o 
  -3   2   2      170.90      179.82      4.27 o 
  -2   2   2     1164.79     1179.62     10.58 o 
  -1   2   2      521.81      488.76      5.39 o 
   0   2   2      824.90      677.55      8.00 o 
   1   2   2      650.59      580.30      7.93 o 
   2   2   2       34.40       25.42      1.72 o 
   3   2   2      237.45      214.57      4.55 o 
   4   2   2        1.26        1.63      1.28 o 
   5   2   2      318.87      308.52      5.26 o 
   6   2   2     2956.04     3158.31     33.35 o 
   7   2   2      105.67      103.96      5.06 o 
   8   2   2       62.11       65.48      3.95 o 
   9   2   2      163.91      160.44      6.21 o 
  10   2   2      174.77      171.03      6.88 o 
  11   2   2       14.89       15.22      3.89 o 
  12   2   2       97.31      105.01      8.67 o 
  13   2   2       11.77        7.25      4.30 o 
  14   2   2        0.05        0.71      5.66 o 
  15   2   2       11.64       12.62      5.85 o 
  16   2   2        3.47        7.80      6.35 o 
  17   2   2        7.46        4.42      8.63 o 
 -18   3   2        4.23      -12.76     10.51 o 
 -17   3   2       10.27        7.13     10.51 o 
 -16   3   2        3.43        9.76     10.13 o 
 -15   3   2        0.73       -0.75      9.38 o 
 -14   3   2       68.28       65.76      8.08 o 
 -13   3   2       60.09       71.89      7.85 o 
 -12   3   2       24.58       20.58      9.30 o 
 -11   3   2       12.69        6.65      3.05 o 
 -10   3   2        6.71        7.15      3.24 o 
  -9   3   2      416.06      444.33      8.88 o 
  -8   3   2      584.35      570.20     10.03 o 
  -7   3   2       50.07       49.42      4.34 o 
  -6   3   2        0.91       -0.78      1.94 o 
  -5   3   2       75.41       82.58      4.02 o 
  -4   3   2       21.64       18.45      1.74 o 
  -3   3   2     1418.65     1485.29     17.53 o 
  -2   3   2      911.76      832.41      9.69 o 
  -1   3   2      767.52      778.52      8.06 o 
   0   3   2     1192.51     1204.56     12.06 o 
   1   3   2       42.93       37.91      2.17 o 
   2   3   2       12.16       13.18      1.92 o 
   3   3   2        3.87       -0.37      1.59 o 
   4   3   2       16.82       21.64      1.98 o 
   5   3   2       17.49       20.43      2.34 o 
   6   3   2       44.35       47.68      2.61 o 
   7   3   2      152.81      162.92      6.98 o 
   8   3   2       35.99       42.02      3.96 o 
   9   3   2       21.42       22.83      3.57 o 
  10   3   2       26.13       33.60      5.77 o 
  11   3   2       52.74       55.70      5.75 o 
  12   3   2        0.88        0.46      3.75 o 
  13   3   2       15.26       11.37      4.62 o 
  14   3   2        0.26       -1.47      4.43 o 
  15   3   2        0.02        5.87      4.88 o 
  16   3   2        0.29       13.69      7.64 o 
  17   3   2        0.40        5.42      7.42 o 
 -16   4   2        9.49        6.76     11.26 o 
 -15   4   2        6.04       11.24      8.06 o 
 -14   4   2        3.92       -7.22      6.47 o 
 -13   4   2       45.73       42.64      8.71 o 
 -12   4   2       17.02       10.22      6.73 o 
 -11   4   2        9.28        8.40     10.88 o 
 -10   4   2      126.14      135.98      8.49 o 
  -9   4   2      275.81      260.67     16.85 o 
  -8   4   2       15.52       11.95      3.63 o 
  -7   4   2      252.53      278.96      8.66 o 
  -6   4   2        2.51       -1.10      2.67 o 
  -5   4   2       52.80       56.75      4.21 o 
  -4   4   2       14.92       10.64      2.13 o 
  -3   4   2        9.72       10.29      2.38 o 
  -2   4   2       75.08       74.22      3.15 o 
  -1   4   2        0.20       -0.23      1.46 o 
   0   4   2       10.75       11.68      1.89 o 
   1   4   2        3.71        0.37      1.52 o 
   2   4   2       10.21        8.15      1.94 o 
   3   4   2       27.35       35.00      2.76 o 
   4   4   2        1.98        1.04      2.22 o 
   5   4   2      635.37      607.02     15.44 o 
   6   4   2      148.70      156.95     14.22 o 
   7   4   2       31.68       28.57      4.00 o 
   8   4   2       47.87       39.77      4.24 o 
   9   4   2       60.74       55.89      5.08 o 
  10   4   2       23.75       16.73      5.67 o 
  11   4   2        0.54       -0.60      4.96 o 
  12   4   2        0.86       -7.07      4.71 o 
  13   4   2        7.56       12.63      6.40 o 
  14   4   2        5.00        8.53     14.07 o 
  15   4   2        0.32        5.74      7.42 o 
 -14   5   2        0.04        6.98      7.64 o 
 -13   5   2        0.67       -4.65      5.69 o 
 -12   5   2        2.07        3.92      5.92 o 
 -11   5   2       10.54        7.02      5.73 o 
 -10   5   2        8.36        8.78      5.62 o 
  -9   5   2       18.63       24.47      5.61 o 
  -8   5   2        3.05        7.42      4.65 o 
  -7   5   2       23.39       15.25      4.72 o 
  -6   5   2        0.46       -4.66      3.80 o 
  -5   5   2       12.98       14.26      4.29 o 
  -4   5   2       12.90       18.04      4.17 o 
  -3   5   2        1.79        0.57      2.52 o 
  -2   5   2        2.05        0.92      2.40 o 
  -1   5   2        0.28       -1.53      1.96 o 
   0   5   2       18.32       22.91      2.78 o 
   1   5   2       40.45       39.09      3.23 o 
   2   5   2       60.39       54.13      4.93 o 
   3   5   2       10.65       11.83      3.80 o 
   4   5   2        0.20        1.30      4.14 o 
   5   5   2       19.36       18.41      4.17 o 
   6   5   2      105.08       99.88      6.30 o 
   7   5   2      139.53      162.56      8.78 o 
   8   5   2        2.18        0.75      3.85 o 
   9   5   2       30.18       31.12      5.31 o 
  10   5   2        1.19        2.90      5.82 o 
  11   5   2       15.69       22.01      6.82 o 
  12   5   2       13.86       16.85      8.21 o 
  13   5   2       10.32       19.33      8.76 o 
 -12   6   2        4.03        7.17      9.19 o 
 -11   6   2        0.01        5.94      6.66 o 
 -10   6   2        8.19       13.36      6.56 o 
  -9   6   2        6.15        4.40      6.04 o 
  -8   6   2       35.17       38.76      7.22 o 
  -7   6   2        0.08       -2.30      4.42 o 
  -6   6   2        0.17        8.45      4.86 o 
  -5   6   2        1.73        0.78      4.88 o 
  -4   6   2        0.19       -4.57      7.98 o 
  -3   6   2       22.31       29.44      6.62 o 
  -2   6   2        2.65       -4.88      6.35 o 
  -1   6   2       36.89       35.26      5.62 o 
   0   6   2       31.46       32.97      5.55 o 
   1   6   2       23.11       22.28      5.34 o 
   2   6   2        4.84        5.56      4.71 o 
   3   6   2        0.65        5.50      6.88 o 
   4   6   2        5.30        5.55      4.65 o 
   5   6   2       22.17       13.10      5.85 o 
   6   6   2        3.58        1.33      6.15 o 
   7   6   2       15.79       17.32      6.63 o 
   8   6   2        7.82       19.89      6.57 o 
   9   6   2        0.19        5.41      6.33 o 
  10   6   2        0.01        1.67      7.27 o 
  11   6   2        0.30       15.76     12.76 o 
  -7   7   2        2.99      -11.63     12.01 o 
  -6   7   2        0.16       14.64     13.14 o 
  -5   7   2        3.89        7.40      9.54 o 
  -4   7   2        0.42        2.62      8.48 o 
  -3   7   2       15.36       20.96     10.21 o 
  -2   7   2        0.28        1.72      8.06 o 
  -1   7   2        3.10        6.47     10.32 o 
   0   7   2        1.50       -0.27      8.33 o 
   1   7   2        2.99       24.46     10.51 o 
   2   7   2        2.12        3.66     11.26 o 
   3   7   2        9.02        9.15      9.01 o 
   4   7   2        4.02       11.26     13.14 o 
   5   7   2       28.56       27.40     15.01 o 
   6   7   2        3.32       10.13     13.89 o 
 -19   0   3       18.13       25.15     11.26 o 
 -17   0   3        8.11       17.64     10.13 o 
 -15   0   3       30.11       24.02      9.76 o 
 -13   0   3       16.50        8.63      7.51 o 
 -11   0   3      124.22      154.16      8.51 o 
  -9   0   3     1087.05     1076.35     19.89 o 
  -7   0   3      140.85      145.04     22.52 o 
  -5   0   3    10972.88    11392.72    202.85 o 
  -3   0   3      212.69      221.64      7.43 o 
  -1   0   3     2561.91     2817.40     49.76 o 
   1   0   3       80.07       73.57      1.86 o 
   3   0   3      113.59      104.36      3.48 o 
   5   0   3      156.35      136.73      6.55 o 
   7   0   3      415.87      387.33     33.03 o 
   9   0   3      103.63       97.02      8.36 o 
  11   0   3      282.61      258.59     18.77 o 
  13   0   3       81.67      101.71     15.76 o 
  17   0   3        0.77       -9.01      9.76 o 
 -19   1   3        0.00        2.28      7.00 o 
 -18   1   3        2.88       -0.94      6.90 o 
 -17   1   3        1.36       -3.57      6.50 o 
 -16   1   3       36.14       46.17      8.23 o 
 -15   1   3      125.42      130.28     28.52 o 
 -14   1   3        6.25        5.25      7.88 o 
 -13   1   3       12.87        4.13      7.13 o 
 -12   1   3       43.58       47.94      5.09 o 
 -11   1   3       95.27       95.76      5.62 o 
 -10   1   3       57.68       68.08      4.48 o 
  -9   1   3     1149.47     1196.44     18.02 o 
  -8   1   3      178.46      185.04      4.61 o 
  -7   1   3     1440.64     1461.43     17.09 o 
  -6   1   3      112.03      121.90      3.74 o 
  -5   1   3     2471.54     2505.90     23.32 o 
  -4   1   3     3097.15     3182.50     26.87 o 
  -3   1   3     5011.55     5063.30     43.93 o 
  -2   1   3     1874.41     1842.90     25.71 o 
  -1   1   3     4527.42     4553.68     37.98 o 
   0   1   3     6038.98     5797.77     47.87 o 
   1   1   3      195.52      183.22      2.30 o 
   2   1   3       40.24       29.40      1.01 o 
   3   1   3      264.76      248.55      3.19 o 
   4   1   3        3.36        2.70      0.88 o 
   5   1   3       58.10       64.50      2.13 o 
   6   1   3      943.39      999.84     11.29 o 
   7   1   3      264.57      274.02      5.58 o 
   8   1   3       48.30       46.82      3.82 o 
   9   1   3       10.82       11.18      2.81 o 
  10   1   3        0.78       -3.98      2.65 o 
  11   1   3       66.58       66.59      4.61 o 
  12   1   3       29.85       35.25      4.47 o 
  13   1   3       40.88       33.16      4.70 o 
  14   1   3       13.51        7.51      9.01 o 
  15   1   3        0.14       -5.59      6.94 o 
  16   1   3        0.02       -0.75     10.88 o 
  17   1   3        1.34       -9.01     10.88 o 
  18   1   3        0.09       18.39     12.76 o 
 -19   2   3        0.03       14.91      8.07 o 
 -18   2   3        4.90      -13.51      9.01 o 
 -17   2   3        7.23       -2.25      9.01 o 
 -16   2   3        1.17        6.00      9.38 o 
 -15   2   3        4.67        7.51      9.01 o 
 -14   2   3        2.99        6.78      5.25 o 
 -13   2   3        0.53        0.45      3.23 o 
 -12   2   3        0.71        2.62      2.33 o 
 -11   2   3       29.02       36.28      2.97 o 
 -10   2   3       13.97       17.66      2.26 o 
  -9   2   3       21.02       25.07      2.62 o 
  -8   2   3        3.79        0.45      1.81 o 
  -7   2   3      266.65      261.96      6.32 o 
  -6   2   3        7.32       11.89      2.01 o 
  -5   2   3      823.89      796.95     10.10 o 
  -4   2   3        2.93        2.29      1.17 o 
  -3   2   3      378.45      378.76      5.23 o 
  -2   2   3     2799.88     2645.75     20.75 o 
  -1   2   3      293.60      291.50      4.13 o 
   0   2   3     2238.02     2079.16     18.89 o 
   1   2   3       77.51       84.56      3.15 o 
   2   2   3        0.59        1.33      1.09 o 
   3   2   3      811.81      777.32      8.48 o 
   4   2   3      517.91      494.18      6.63 o 
   5   2   3      738.71      807.75      9.12 o 
   6   2   3      352.02      329.97      9.20 o 
   7   2   3        0.70       -0.84      2.38 o 
   8   2   3       54.20       60.84      4.09 o 
   9   2   3      349.07      344.72      8.12 o 
  10   2   3       48.94       47.11      4.00 o 
  11   2   3       13.94       15.06      3.22 o 
  12   2   3        0.01        0.57      3.02 o 
  13   2   3        0.40        0.09      3.80 o 
  14   2   3        5.32        5.30      4.21 o 
  15   2   3        0.36        1.57      4.55 o 
  16   2   3        2.73        5.40      7.48 o 
  17   2   3        1.25        4.13     10.51 o 
 -18   3   3       16.30       18.77     12.01 o 
 -17   3   3        1.40        4.88     10.88 o 
 -16   3   3        0.19        6.38      9.76 o 
 -15   3   3       15.54       30.02     11.63 o 
 -14   3   3        6.28        5.60     10.13 o 
 -13   3   3        5.87        3.97      6.09 o 
 -12   3   3        2.96        3.00      4.55 o 
 -11   3   3        1.93        2.67      2.81 o 
 -10   3   3      101.94       97.65      7.80 o 
  -9   3   3       31.00       27.78      4.39 o 
  -8   3   3        5.33       -0.49      2.69 o 
  -7   3   3       14.56       17.10      2.74 o 
  -6   3   3      222.29      207.44      6.97 o 
  -5   3   3        6.29        6.42      1.95 o 
  -4   3   3       61.62       68.41      2.83 o 
  -3   3   3        1.00        1.82      1.47 o 
  -2   3   3      271.84      276.78      4.28 o 
  -1   3   3      149.62      138.02      4.58 o 
   0   3   3      282.15      303.79      4.92 o 
   1   3   3       94.46       98.86      4.16 o 
   2   3   3       60.12       56.10      2.80 o 
   3   3   3        5.07        7.17      1.83 o 
   4   3   3      273.17      276.02      5.15 o 
   5   3   3        5.84        7.20      1.81 o 
   6   3   3      141.64      149.58      6.81 o 
   7   3   3        0.06        2.74      1.94 o 
   8   3   3       37.68       39.51      2.94 o 
   9   3   3        1.18        3.00      3.09 o 
  10   3   3       79.85       92.13      8.12 o 
  11   3   3        8.43        9.63      4.86 o 
  12   3   3        3.53        2.53      3.97 o 
  13   3   3        4.30        6.49      4.35 o 
  14   3   3        0.14       -2.87      4.81 o 
  15   3   3        3.77       11.83      5.72 o 
  16   3   3        0.03       -3.30      6.76 o 
 -16   4   3       10.29       25.15     12.39 o 
 -15   4   3       15.73       12.01     12.01 o 
 -14   4   3       20.01       15.83      7.74 o 
 -13   4   3        6.04        8.05      6.88 o 
 -12   4   3        0.62       -1.31      5.66 o 
 -11   4   3        6.72       -1.66      6.76 o 
 -10   4   3        0.00       -6.02      4.28 o 
  -9   4   3        1.39        4.54      3.53 o 
  -8   4   3      129.20      125.37      9.23 o 
  -7   4   3       20.56       16.59      3.57 o 
  -6   4   3        2.29        4.20      2.75 o 
  -5   4   3        0.29       -0.12      1.74 o 
  -4   4   3       47.09       57.48      3.01 o 
  -3   4   3        4.12        4.52      2.39 o 
  -2   4   3        5.60        8.07      1.86 o 
  -1   4   3      111.64      105.31      4.31 o 
   0   4   3        2.74       -0.89      1.36 o 
   1   4   3       37.47       36.67      2.71 o 
   2   4   3       29.41       31.32      3.47 o 
   3   4   3       58.71       49.83      3.67 o 
   4   4   3        0.01       -0.04      2.10 o 
   5   4   3      398.74      411.91     10.98 o 
   6   4   3      273.12      247.44      6.68 o 
   7   4   3       94.20       94.64      7.22 o 
   8   4   3       26.85       27.56      4.52 o 
   9   4   3        4.17       -4.65      4.23 o 
  10   4   3       10.02        4.30      5.19 o 
  11   4   3        1.19        2.55      5.10 o 
  12   4   3        0.06        6.46      8.12 o 
  13   4   3        2.36        4.09      5.76 o 
  14   4   3        2.69        2.21     10.51 o 
  15   4   3        0.28       -6.60      6.88 o 
 -14   5   3        1.54       -9.89     16.70 o 
 -13   5   3        3.85        5.55      6.31 o 
 -12   5   3        1.54       -1.87      5.85 o 
 -11   5   3        1.76       -4.58      8.33 o 
 -10   5   3        7.05       15.06      5.65 o 
  -9   5   3       19.87       17.60      5.32 o 
  -8   5   3       24.24       31.83      5.49 o 
  -7   5   3       51.58       52.44      6.07 o 
  -6   5   3        2.35        2.08      3.76 o 
  -5   5   3        2.00        3.74      3.48 o 
  -4   5   3        6.46        9.86      2.67 o 
  -3   5   3       50.28       50.13      3.71 o 
  -2   5   3       18.76       15.82      2.64 o 
  -1   5   3        0.38       -2.11      2.03 o 
   0   5   3        3.17        0.34      2.21 o 
   1   5   3       47.41       45.03      3.79 o 
   2   5   3       52.59       52.91      4.19 o 
   3   5   3       76.60       72.60      4.91 o 
   4   5   3       43.94       50.40      4.73 o 
   5   5   3       31.64       30.56      4.77 o 
   6   5   3       83.72       85.19      6.10 o 
   7   5   3       80.89       69.90      6.15 o 
   8   5   3        0.53       -1.68      3.90 o 
   9   5   3        7.46        9.75      5.85 o 
  10   5   3       23.53       31.21      6.95 o 
  11   5   3       10.26       11.45      6.48 o 
  12   5   3        4.20        4.52      7.42 o 
  13   5   3        2.85        4.84     11.63 o 
 -12   6   3        1.72       40.53     14.26 o 
 -11   6   3       30.23       39.59     11.15 o 
 -10   6   3        2.67        8.78      8.62 o 
  -9   6   3       41.66       55.44     15.76 o 
  -8   6   3        3.22        1.42      6.63 o 
  -7   6   3        0.86        9.56      6.63 o 
  -6   6   3       12.49       14.35      6.53 o 
  -5   6   3        0.93       -7.77      5.31 o 
  -4   6   3        4.91        9.52      8.11 o 
  -3   6   3        0.36       13.88      7.83 o 
  -2   6   3        8.67       13.70      7.95 o 
  -1   6   3        0.93        7.41      4.66 o 
   0   6   3       61.93       62.29      6.68 o 
   1   6   3       21.37       32.40      5.70 o 
   2   6   3        1.28       -2.95      4.43 o 
   3   6   3        7.20       11.47      4.83 o 
   4   6   3        6.03       -2.11      4.49 o 
   5   6   3        7.57        4.46      4.78 o 
   6   6   3        7.62       10.31      5.94 o 
   7   6   3        0.53       -1.61      5.45 o 
   8   6   3        1.16       12.81      6.61 o 
   9   6   3        1.92        0.89      5.98 o 
  10   6   3        4.03        7.94      7.42 o 
  -7   7   3        1.15       -6.00     11.63 o 
  -6   7   3        7.49        8.80     12.01 o 
  -5   7   3        0.00        5.77      9.01 o 
  -4   7   3        0.69       13.52      9.66 o 
  -3   7   3        1.59       -4.35      8.18 o 
  -2   7   3        7.78       14.07      9.29 o 
  -1   7   3        0.66       -7.74      8.36 o 
   0   7   3       29.69       54.82     11.22 o 
   1   7   3        0.36        6.25      6.39 o 
   2   7   3        1.92        3.36      6.62 o 
   3   7   3        4.10        4.99      7.80 o 
   4   7   3        4.18        8.17      7.98 o 
   5   7   3        4.24        7.95      7.09 o 
   6   7   3        0.18       -3.25      6.38 o 
 -20   0   4        0.57       10.13     11.26 o 
 -18   0   4       35.54       45.79     12.76 o 
 -16   0   4       43.58       20.27     10.88 o 
 -14   0   4       18.94       15.01      8.63 o 
 -12   0   4       30.18       32.17      4.63 o 
 -10   0   4      493.13      503.65      9.93 o 
  -8   0   4      136.19      130.04      4.82 o 
  -6   0   4        0.00       -3.38      4.50 o 
  -4   0   4    17130.25    18135.92    305.85 o 
  -2   0   4    35731.14    37363.00    626.30 o 
   0   0   4      779.82      698.37     12.56 o 
   2   0   4     6969.63     6367.91     55.95 o 
   4   0   4      177.65      174.85      4.83 o 
   6   0   4      190.24      175.23      6.14 o 
   8   0   4      627.32      631.07     15.53 o 
  10   0   4      104.57      107.18      9.55 o 
  12   0   4        3.96        2.38      7.13 o 
  14   0   4       40.08       50.22      9.28 o 
  16   0   4        0.00       -6.76      9.76 o 
  18   0   4        1.83       18.01     13.14 o 
 -19   1   4        2.22        8.95      7.53 o 
 -18   1   4        0.40       14.32      7.83 o 
 -17   1   4       17.68       19.04      9.38 o 
 -16   1   4        0.49        2.85      6.73 o 
 -15   1   4       18.14       14.63      4.69 o 
 -14   1   4        0.48       -3.26      3.39 o 
 -13   1   4        3.90        2.68      2.88 o 
 -12   1   4        0.65       -1.12      2.55 o 
 -11   1   4      150.14      173.80      6.87 o 
 -10   1   4        3.23        6.05      2.03 o 
  -9   1   4      265.05      278.67      8.91 o 
  -8   1   4      896.93      805.19     12.35 o 
  -7   1   4      705.71      766.32     11.70 o 
  -6   1   4       26.11       37.24      2.69 o 
  -5   1   4       22.54       21.17      1.65 o 
  -4   1   4     3890.92     3796.62     35.07 o 
  -3   1   4     6939.62     7226.82     71.95 o 
  -2   1   4    11904.67    11920.36    109.32 o 
  -1   1   4       33.20       34.23      1.79 o 
   0   1   4     1349.51     1277.46     11.33 o 
   1   1   4      551.16      509.95      4.91 o 
   2   1   4       27.55       24.33      1.09 o 
   3   1   4        2.92        3.44      0.68 o 
   4   1   4      496.54      469.85      4.95 o 
   5   1   4        8.32       11.06      1.31 o 
   6   1   4       25.09       18.85      1.72 o 
   7   1   4      438.02      459.32      7.15 o 
   8   1   4       38.36       45.05      2.87 o 
   9   1   4      207.94      218.99      9.03 o 
  10   1   4        5.07        1.78      2.64 o 
  11   1   4       19.37       24.17      3.41 o 
  12   1   4      162.22      149.93      6.45 o 
  13   1   4        3.61       -3.96      4.01 o 
  14   1   4        0.99        2.44      5.26 o 
  15   1   4        1.90       -1.55      5.41 o 
  16   1   4        0.58        5.73      5.89 o 
  17   1   4        2.54        6.69      8.21 o 
 -19   2   4        0.02       -1.74      7.83 o 
 -18   2   4       11.03       -0.38     10.51 o 
 -17   2   4       37.89       42.41     12.39 o 
 -16   2   4       14.95       11.26      9.76 o 
 -15   2   4       18.14        8.26      9.01 o 
 -14   2   4        8.99        9.38      5.40 o 
 -13   2   4       65.30       78.57      6.68 o 
 -12   2   4        3.26        1.04      3.82 o 
 -11   2   4       16.18       24.77      3.33 o 
 -10   2   4       20.57       18.53      2.98 o 
  -9   2   4      192.36      205.67      8.07 o 
  -8   2   4       20.53       18.35      2.79 o 
  -7   2   4     1005.39     1036.30     15.36 o 
  -6   2   4      421.00      406.94      8.17 o 
  -5   2   4        4.97        2.68      1.20 o 
  -4   2   4      118.40      111.35      3.55 o 
  -3   2   4     1390.37     1387.55     14.16 o 
  -2   2   4      822.58      712.43      7.88 o 
  -1   2   4      196.21      223.71      3.95 o 
   0   2   4      291.97      303.98      5.09 o 
   1   2   4       18.94       17.86      1.73 o 
   2   2   4      250.71      258.74      4.09 o 
   3   2   4      180.31      181.68      3.52 o 
   4   2   4     2680.68     2756.37     24.67 o 
   5   2   4      370.18      362.33      5.29 o 
   6   2   4     1410.93     1415.70     15.11 o 
   7   2   4       50.97       52.54      3.05 o 
   8   2   4      105.36      102.47      5.23 o 
   9   2   4        6.87        7.58      2.29 o 
  10   2   4        6.44        2.13      3.58 o 
  11   2   4        8.23        9.27      3.71 o 
  12   2   4        1.53        1.12      3.09 o 
  13   2   4        2.55        1.28      3.32 o 
  14   2   4        1.42        0.11      3.50 o 
  15   2   4        0.63       -3.08      4.80 o 
  16   2   4        2.04       -2.16      6.30 o 
  17   2   4        7.96       14.64     13.14 o 
 -18   3   4        0.78        2.25     10.88 o 
 -17   3   4       18.07        8.26     11.26 o 
 -16   3   4       11.66       18.77     11.26 o 
 -15   3   4       11.51       10.13     10.51 o 
 -14   3   4       13.22        5.63      9.38 o 
 -13   3   4        8.89       11.13      6.73 o 
 -12   3   4       29.17       39.98      6.43 o 
 -11   3   4       62.45       61.37      5.00 o 
 -10   3   4        4.60        4.62      3.79 o 
  -9   3   4      131.23      125.84      7.39 o 
  -8   3   4       90.00       90.98      7.38 o 
  -7   3   4        0.18        1.16      2.27 o 
  -6   3   4       40.54       46.43      3.23 o 
  -5   3   4       54.22       43.02      2.45 o 
  -4   3   4       31.27       38.98      2.03 o 
  -3   3   4       19.43       28.13      1.95 o 
  -2   3   4      123.69      135.04      4.16 o 
  -1   3   4      253.96      277.99      5.60 o 
   0   3   4      301.64      278.88      5.70 o 
   1   3   4      670.11      653.81      9.40 o 
   2   3   4        2.31        0.57      1.24 o 
   3   3   4        3.84        4.38      1.99 o 
   4   3   4       34.04       27.23      2.51 o 
   5   3   4        9.70       12.05      1.90 o 
   6   3   4       19.80       18.58      2.43 o 
   7   3   4       14.81       14.17      2.31 o 
   8   3   4        1.05       -1.43      2.16 o 
   9   3   4       26.28       29.92      3.95 o 
  10   3   4        4.56        1.84      3.30 o 
  11   3   4       22.62       19.07      5.54 o 
  12   3   4       23.17       15.79      5.91 o 
  13   3   4       16.19       10.27      4.54 o 
  14   3   4        5.22       -0.82      4.52 o 
  15   3   4        0.03       -6.36      7.32 o 
  16   3   4        2.67        4.65      6.84 o 
 -17   4   4        0.00       -1.88     11.26 o 
 -16   4   4        0.86      -15.20     10.13 o 
 -15   4   4        7.13       25.90     12.01 o 
 -14   4   4        8.70       -8.26      9.38 o 
 -13   4   4       17.40       22.89     12.01 o 
 -12   4   4       12.81       12.18      6.84 o 
 -11   4   4        4.60       -0.95      4.79 o 
 -10   4   4       97.68      106.36      8.99 o 
  -9   4   4      314.30      339.25     10.24 o 
  -8   4   4      170.87      174.52      7.53 o 
  -7   4   4       55.68       69.90      5.12 o 
  -6   4   4       19.12       11.79      4.44 o 
  -5   4   4        5.87        7.73      2.15 o 
  -4   4   4        0.38       -2.46      1.85 o 
  -3   4   4      235.45      246.01      6.51 o 
  -2   4   4        1.34        1.37      1.33 o 
  -1   4   4       28.03       35.27      2.32 o 
   0   4   4       27.94       27.57      2.36 o 
   1   4   4       29.64       28.49      2.83 o 
   2   4   4      162.97      158.14      6.38 o 
   3   4   4       71.25       58.67      3.91 o 
   4   4   4       99.28      100.44      4.00 o 
   5   4   4      929.10      930.48     12.90 o 
   6   4   4        1.08       -0.80      2.89 o 
   7   4   4        6.98        3.18      2.78 o 
   8   4   4        8.19        4.49      3.08 o 
   9   4   4        7.52        6.61      5.21 o 
  10   4   4       28.49       36.92      6.77 o 
  11   4   4        2.89        4.50      5.63 o 
  12   4   4        7.10        9.31      6.04 o 
  13   4   4        0.71        1.17      6.23 o 
  14   4   4        0.03        5.67      7.42 o 
  15   4   4        0.03        0.32      7.03 o 
 -15   5   4        3.07       21.02     13.51 o 
 -14   5   4        0.76       14.26     12.01 o 
 -13   5   4        1.56       -7.51      9.76 o 
 -12   5   4        0.49       -5.91      6.22 o 
 -11   5   4        0.32        8.57      6.47 o 
 -10   5   4       21.36       24.36      6.52 o 
  -9   5   4       26.62       40.15      6.77 o 
  -8   5   4       11.79       16.04      5.03 o 
  -7   5   4        6.98        2.56      4.55 o 
  -6   5   4       33.84       33.76      5.21 o 
  -5   5   4        2.07        2.46      4.56 o 
  -4   5   4       13.79       14.73      2.91 o 
  -3   5   4        0.12       -1.56      2.25 o 
  -2   5   4       20.36       18.76      7.64 o 
  -1   5   4        0.01       -1.73      3.14 o 
   0   5   4       11.13       13.87      2.54 o 
   1   5   4      108.29      118.19      6.63 o 
   2   5   4       95.06       82.83      4.69 o 
   3   5   4      334.70      376.46     10.07 o 
   4   5   4        8.89        7.70      3.02 o 
   5   5   4      214.62      205.91      8.48 o 
   6   5   4        4.43        2.46      3.87 o 
   7   5   4       55.70       58.59      5.94 o 
   8   5   4       10.74        3.13      4.32 o 
   9   5   4       37.21       50.09      8.02 o 
  10   5   4        0.11        6.05      6.01 o 
  11   5   4        4.90        2.94      8.44 o 
  12   5   4        2.73       15.31      8.09 o 
  13   5   4        0.67       -8.07      7.17 o 
 -12   6   4        0.91       -7.13     11.26 o 
 -11   6   4        0.03       -2.43      8.38 o 
 -10   6   4       17.04       27.74      9.78 o 
  -9   6   4        2.02        2.53     12.20 o 
  -8   6   4       29.91       35.07      9.78 o 
  -7   6   4        4.72        2.39      6.33 o 
  -6   6   4        9.38       14.39      6.45 o 
  -5   6   4       18.47       25.45      6.61 o 
  -4   6   4        3.89        3.64      7.83 o 
  -3   6   4       41.10       42.97     10.70 o 
  -2   6   4       23.31       33.04      8.89 o 
  -1   6   4        2.08        3.83      4.80 o 
   0   6   4        2.13        2.37      4.49 o 
   1   6   4       12.16        8.68      5.11 o 
   2   6   4        0.36        1.91      4.56 o 
   3   6   4        6.81        2.79      4.81 o 
   4   6   4        3.62        6.40      4.88 o 
   5   6   4        2.18        6.49      4.91 o 
   6   6   4        0.90        7.64      4.30 o 
   7   6   4        1.79       15.64      4.84 o 
   8   6   4        7.55       19.92      5.08 o 
   9   6   4       11.04        8.91      8.09 o 
  10   6   4        0.06       -5.15      7.68 o 
  -7   7   4        0.00        0.00     13.51 o 
  -6   7   4        0.04       -4.63      8.75 o 
  -5   7   4        0.02       -6.08      8.62 o 
  -4   7   4        4.19       -4.57      8.60 o 
  -3   7   4        0.38        6.55      9.15 o 
  -2   7   4        2.20        6.65      6.60 o 
  -1   7   4        0.10        3.14      6.28 o 
   0   7   4       14.74       18.13      7.44 o 
   1   7   4        0.88       -0.23      6.62 o 
   2   7   4        9.97        9.93      6.87 o 
   3   7   4        0.04       -5.92      7.03 o 
   4   7   4        0.16        0.17      6.34 o 
   5   7   4        0.04       -7.93      5.96 o 
 -19   0   5        0.01        3.75     10.51 o 
 -17   0   5        0.78       -1.88     10.13 o 
 -15   0   5        0.43       -6.22      4.15 o 
 -13   0   5        1.74       -1.08      2.97 o 
 -11   0   5      292.65      335.23      8.81 o 
  -9   0   5      264.20      281.08      9.92 o 
  -7   0   5      165.43      132.48     12.76 o 
  -5   0   5      422.85      441.31     10.10 o 
  -3   0   5     9378.65    10132.92    173.56 o 
  -1   0   5     4255.10     4234.58     76.94 o 
   1   0   5     2291.72     2167.64     23.45 o 
   3   0   5       98.21       95.46      3.36 o 
   5   0   5      100.02       90.63      4.87 o 
   7   0   5       32.88       26.58      3.40 o 
   9   0   5       63.52       57.67      9.76 o 
  11   0   5      359.61      334.22     16.19 o 
  13   0   5        6.35       -2.15      5.93 o 
  15   0   5       18.08        9.01     10.51 o 
  17   0   5        0.07       21.39     12.76 o 
 -19   1   5        1.20       -2.63      7.88 o 
 -18   1   5        6.75        2.35      7.56 o 
 -17   1   5        0.02       -6.32      6.94 o 
 -16   1   5        3.78        5.67      6.76 o 
 -15   1   5       13.62        8.05      6.35 o 
 -14   1   5        0.49        5.90      4.29 o 
 -13   1   5        6.47        3.66      3.35 o 
 -12   1   5        4.62       -0.60      2.76 o 
 -11   1   5       50.48       42.29      4.83 o 
 -10   1   5       64.23       59.30      4.00 o 
  -9   1   5     3381.79     3471.21     37.91 o 
  -8   1   5      104.93      108.22      4.51 o 
  -7   1   5      249.92      259.07      6.46 o 
  -6   1   5     1295.56     1309.86     17.46 o 
  -5   1   5      274.46      260.71      5.91 o 
  -4   1   5     3668.80     3744.44     39.25 o 
  -3   1   5       84.01       77.35      3.89 o 
  -2   1   5     4108.49     4246.40     44.33 o 
  -1   1   5        9.28        9.25      1.50 o 
   0   1   5      793.54      740.63      7.95 o 
   1   1   5       39.20       41.58      1.61 o 
   2   1   5      182.70      173.99      2.50 o 
   3   1   5       30.42       28.77      1.30 o 
   4   1   5      272.22      267.44      3.66 o 
   5   1   5      200.41      240.67      3.86 o 
   6   1   5       80.41       73.52      3.11 o 
   7   1   5        1.34        2.45      1.60 o 
   8   1   5      139.47      134.67      4.61 o 
   9   1   5       57.57       54.17      3.38 o 
  10   1   5        1.13        1.02      2.60 o 
  11   1   5      173.98      168.59     10.53 o 
  12   1   5        6.75        3.57      3.59 o 
  13   1   5        1.00        2.46      5.17 o 
  14   1   5        1.04        5.17      5.36 o 
  15   1   5        0.00       -2.25      5.53 o 
  16   1   5        0.63        1.49      6.03 o 
  17   1   5        2.78       -8.26     11.63 o 
 -19   2   5        5.29        2.59      8.33 o 
 -18   2   5       10.16       -6.76     10.13 o 
 -17   2   5        0.42        7.88     10.51 o 
 -16   2   5        1.10      -13.51      9.01 o 
 -15   2   5        0.29       -2.63      9.01 o 
 -14   2   5       21.65       23.62     12.20 o 
 -13   2   5       81.55       80.39      9.42 o 
 -12   2   5       45.40       36.13      7.29 o 
 -11   2   5      100.24       94.79      9.06 o 
 -10   2   5      246.26      233.45      8.31 o 
  -9   2   5        7.55        6.25      3.47 o 
  -8   2   5        0.97       -0.15      2.47 o 
  -7   2   5      125.45      130.82      6.03 o 
  -6   2   5     1158.84     1171.65     12.53 o 
  -5   2   5       24.43       23.12      2.52 o 
  -4   2   5       15.11       23.16      2.11 o 
  -3   2   5      253.96      269.23      6.11 o 
  -2   2   5      503.62      477.06      6.79 o 
  -1   2   5        0.22       -1.47      1.41 o 
   0   2   5      389.38      349.97      5.76 o 
   1   2   5      674.47      650.85      8.46 o 
   2   2   5      181.07      189.30      3.65 o 
   3   2   5      149.97      166.64      3.48 o 
   4   2   5      170.14      170.07      3.73 o 
   5   2   5      273.79      280.23      4.82 o 
   6   2   5      671.89      628.38      9.26 o 
   7   2   5        0.22       -1.19      1.88 o 
   8   2   5        2.81        5.35      2.17 o 
   9   2   5       25.09       26.64      2.83 o 
  10   2   5        4.72        8.23      3.24 o 
  11   2   5        0.94        3.86      3.68 o 
  12   2   5       66.87       53.87      9.42 o 
  13   2   5        0.00       -0.78      3.28 o 
  14   2   5        2.43        7.69      4.66 o 
  15   2   5       14.69       26.73      6.10 o 
  16   2   5        2.02      -13.51      9.01 o 
  17   2   5        0.09       -0.38     11.26 o 
 -18   3   5       10.56        9.76     12.39 o 
 -17   3   5        0.92      -10.13     10.51 o 
 -16   3   5        2.73       22.89     11.63 o 
 -15   3   5       24.28       40.53     12.39 o 
 -14   3   5        0.49        5.25      9.76 o 
 -13   3   5        0.27       -0.51      6.50 o 
 -12   3   5       84.49       97.02      8.73 o 
 -11   3   5      128.79      132.24      6.76 o 
 -10   3   5      249.74      273.34     13.27 o 
  -9   3   5      191.17      204.57     11.05 o 
  -8   3   5        0.10       -1.56      3.56 o 
  -7   3   5       12.62        9.24      3.17 o 
  -6   3   5        7.45        3.65      1.77 o 
  -5   3   5       95.17      102.27      3.40 o 
  -4   3   5      317.71      312.44      6.52 o 
  -3   3   5      249.11      226.68      5.40 o 
  -2   3   5      158.16      158.19      5.13 o 
  -1   3   5       32.90       38.84      3.36 o 
   0   3   5        1.47        0.72      1.74 o 
   1   3   5       58.73       72.73      3.47 o 
   2   3   5       96.00       98.94      4.90 o 
   3   3   5       70.91       73.74      3.44 o 
   4   3   5       50.45       49.52      2.64 o 
   5   3   5        5.61        8.22      1.86 o 
   6   3   5       14.15       13.86      2.54 o 
   7   3   5       17.66       11.13      2.70 o 
   8   3   5       26.94       22.04      4.76 o 
   9   3   5        0.27        2.14      2.52 o 
  10   3   5        6.49        8.90      4.88 o 
  11   3   5        2.29        0.97      4.57 o 
  12   3   5       26.57       20.25      6.29 o 
  13   3   5        0.61       -3.10      5.24 o 
  14   3   5        3.51        6.42      4.81 o 
  15   3   5        0.15        6.09      6.84 o 
  16   3   5        0.01        7.23      7.48 o 
 -17   4   5        0.04       -6.76     12.01 o 
 -16   4   5        1.34       40.53     14.26 o 
 -15   4   5        5.98        8.26     10.88 o 
 -14   4   5        9.00        1.50      9.76 o 
 -13   4   5        1.62        0.38      9.76 o 
 -12   4   5        3.01        0.75      9.01 o 
 -11   4   5       17.32       17.04     19.14 o 
 -10   4   5       52.75       54.83      9.81 o 
  -9   4   5      112.51      115.97      6.74 o 
  -8   4   5       13.43       17.59      4.49 o 
  -7   4   5        3.25        5.33      2.97 o 
  -6   4   5        2.77        5.55      2.25 o 
  -5   4   5       31.69       34.27      3.66 o 
  -4   4   5       23.37       34.07      3.01 o 
  -3   4   5       57.17       54.15      2.98 o 
  -2   4   5      166.17      171.20      6.90 o 
  -1   4   5        6.43        5.66      2.02 o 
   0   4   5      123.04      106.04      4.78 o 
   1   4   5       51.48       50.16      3.91 o 
   2   4   5       17.49       18.66      2.75 o 
   3   4   5      109.13      101.49      4.38 o 
   4   4   5       14.04        9.02      2.95 o 
   5   4   5      117.83      120.49      5.06 o 
   6   4   5       28.00       25.92      3.67 o 
   7   4   5        9.66        8.88      6.84 o 
   8   4   5        2.18       -1.08      3.60 o 
   9   4   5       24.57       31.81      6.55 o 
  10   4   5       30.00       27.36      6.68 o 
  11   4   5        7.13        5.92      5.69 o 
  12   4   5        0.05        6.24      5.96 o 
  13   4   5        1.66       -8.75      7.32 o 
  14   4   5        2.50       -9.70      6.47 o 
 -15   5   5        0.12       12.39     12.76 o 
 -14   5   5        2.79       -9.76     10.13 o 
 -13   5   5        1.64       17.26     12.01 o 
 -12   5   5        0.16        3.38     11.26 o 
 -11   5   5        0.22      -11.26      9.76 o 
 -10   5   5        0.44       -2.82      5.10 o 
  -9   5   5       17.78       30.23      6.48 o 
  -8   5   5       37.38       45.08      6.66 o 
  -7   5   5        5.02        6.12      6.49 o 
  -6   5   5        0.71        3.51      3.86 o 
  -5   5   5       13.80       15.95      3.94 o 
  -4   5   5        1.65       -1.27      3.47 o 
  -3   5   5        7.01        8.37      2.58 o 
  -2   5   5        0.26        6.52      3.60 o 
  -1   5   5       72.15       79.05      4.16 o 
   0   5   5      230.83      242.74     11.03 o 
   1   5   5       77.45       78.21      5.16 o 
   2   5   5      153.89      147.67      7.85 o 
   3   5   5       61.09       54.74      4.77 o 
   4   5   5      103.14       95.90      5.12 o 
   5   5   5       41.07       31.86      4.75 o 
   6   5   5       86.43       66.39      6.20 o 
   7   5   5        2.31       -3.17      3.97 o 
   8   5   5        0.19        7.60      5.53 o 
   9   5   5        3.48       11.38      5.98 o 
  10   5   5       14.37       27.10      7.29 o 
  11   5   5        3.09       20.95      9.01 o 
  12   5   5        3.95        8.79      8.33 o 
 -11   6   5        4.87        3.67      8.36 o 
 -10   6   5        0.38       -1.50      8.23 o 
  -9   6   5        4.34       11.58      9.01 o 
  -8   6   5       23.68       27.48      7.78 o 
  -7   6   5        0.81        6.52      6.68 o 
  -6   6   5        7.44        3.56      6.23 o 
  -5   6   5        0.02       -3.06      7.15 o 
  -4   6   5       30.93       44.03     10.21 o 
  -3   6   5        5.25        6.54      7.64 o 
  -2   6   5       30.91       34.34      9.55 o 
  -1   6   5       16.29       10.21      5.13 o 
   0   6   5       22.82       16.35      5.44 o 
   1   6   5        8.98       13.26      5.13 o 
   2   6   5       53.34       61.27      7.21 o 
   3   6   5       32.20       31.03      4.87 o 
   4   6   5        9.34        5.21      4.66 o 
   5   6   5        0.02        2.47      4.02 o 
   6   6   5        9.58        4.00      4.54 o 
   7   6   5        0.21       16.73      8.02 o 
   8   6   5        4.13       -6.51      7.00 o 
   9   6   5        1.83        3.19      8.44 o 
  -6   7   5        0.98       -5.16      8.60 o 
  -5   7   5        0.60        3.54     17.83 o 
  -4   7   5        0.42        9.65      9.01 o 
  -3   7   5        2.43       11.18     16.51 o 
  -2   7   5        0.73       -6.67      5.95 o 
  -1   7   5        0.04        2.23      6.45 o 
   0   7   5        8.11        6.42      6.83 o 
   1   7   5        0.78       -9.30      6.20 o 
   2   7   5        0.73       -1.63      8.26 o 
   3   7   5        7.48        9.12      6.81 o 
   4   7   5       14.75       25.92      7.79 o 
 -20   0   6        5.11       22.89     12.76 o 
 -18   0   6        6.27        7.88     10.13 o 
 -16   0   6       16.92       -2.63      9.01 o 
 -14   0   6       12.38       10.74      6.38 o 
 -12   0   6       98.33      105.31      9.76 o 
 -10   0   6     1579.22     1537.16     39.03 o 
  -8   0   6      351.41      431.20     15.52 o 
  -6   0   6       34.05       25.28      5.01 o 
  -4   0   6        0.93        4.50      3.72 o 
  -2   0   6     1450.87     1526.77     31.32 o 
   0   0   6      570.73      598.30     11.21 o 
   2   0   6      134.98      139.43      3.57 o 
   4   0   6      144.25      141.21      4.29 o 
   6   0   6       70.74       59.85      4.50 o 
   8   0   6       96.60       89.68      8.88 o 
  10   0   6      357.01      328.03     15.79 o 
  12   0   6       66.84       40.98      8.89 o 
  14   0   6       86.76       88.89     13.14 o 
  16   0   6       17.60       20.27     12.76 o 
 -19   1   6        7.95        6.46      8.21 o 
 -18   1   6        3.16       -3.62      7.56 o 
 -17   1   6        0.34        9.73      7.56 o 
 -16   1   6        1.53       -0.48      7.32 o 
 -15   1   6       18.87        7.63     16.14 o 
 -14   1   6       66.10       64.45     23.46 o 
 -13   1   6        4.56        9.42      4.50 o 
 -12   1   6      140.51      141.22      7.48 o 
 -11   1   6      378.17      398.99     16.20 o 
 -10   1   6      272.04      270.90      8.24 o 
  -9   1   6      553.45      555.90     14.54 o 
  -8   1   6     1577.11     1617.66     29.09 o 
  -7   1   6       49.65       55.93      3.50 o 
  -6   1   6      475.84      517.48      9.35 o 
  -5   1   6      201.03      194.40      5.55 o 
  -4   1   6       35.40       54.95      4.25 o 
  -3   1   6     1604.22     1616.62     19.38 o 
  -2   1   6      140.72      143.97      4.40 o 
  -1   1   6        6.48       13.76      2.18 o 
   0   1   6        2.84        4.18      1.14 o 
   1   1   6        0.02       -1.53      1.02 o 
   2   1   6       46.01       41.21      1.62 o 
   3   1   6     1657.91     1716.64     12.60 o 
   4   1   6     2702.87     2702.79     21.32 o 
   5   1   6        0.18        1.05      1.26 o 
   6   1   6        0.10       -0.11      1.33 o 
   7   1   6       47.41       51.27      2.85 o 
   8   1   6        0.00        0.86      1.85 o 
   9   1   6       39.43       37.99      3.61 o 
  10   1   6       10.45        9.73      4.32 o 
  11   1   6        2.54       -2.23      4.28 o 
  12   1   6        6.02        9.86      3.68 o 
  13   1   6        2.64        4.18      5.23 o 
  14   1   6       12.02       18.31      6.22 o 
  15   1   6        3.31        9.49      6.23 o 
  16   1   6        0.09        0.08     10.13 o 
  17   1   6       16.79        6.76     13.14 o 
 -19   2   6        0.96        1.86      8.48 o 
 -18   2   6        1.83       22.14     12.76 o 
 -17   2   6       58.81       52.92     14.64 o 
 -16   2   6        0.05       -1.50      9.38 o 
 -15   2   6        0.00       -5.25      9.01 o 
 -14   2   6        8.38       16.89      9.38 o 
 -13   2   6      158.76      154.85     12.59 o 
 -12   2   6      185.39      198.59     13.80 o 
 -11   2   6      172.31      163.58     12.34 o 
 -10   2   6        4.49       12.33      4.01 o 
  -9   2   6       85.39       81.56      4.78 o 
  -8   2   6        3.02       -2.89      2.39 o 
  -7   2   6      417.54      412.73      7.01 o 
  -6   2   6      136.09      139.09      4.93 o 
  -5   2   6     1716.63     1671.14     34.79 o 
  -4   2   6     1773.87     1808.11     19.77 o 
  -3   2   6     1830.27     1876.43     18.80 o 
  -2   2   6       55.74       64.16      3.04 o 
  -1   2   6      191.75      173.72      4.34 o 
   0   2   6      240.75      245.99      4.65 o 
   1   2   6       66.62       69.78      2.57 o 
   2   2   6     2234.77     2391.87     21.05 o 
   3   2   6       78.20       77.66      2.88 o 
   4   2   6      121.16      116.08      3.46 o 
   5   2   6      148.14      158.64      6.41 o 
   6   2   6       41.02       49.32      2.99 o 
   7   2   6        5.44        9.80      2.18 o 
   8   2   6       97.24       97.21      4.44 o 
   9   2   6        1.47        2.71      2.61 o 
  10   2   6        4.06        3.70      3.09 o 
  11   2   6      107.71      101.50      8.56 o 
  12   2   6        2.26        3.21      3.83 o 
  13   2   6        5.89        5.52      3.99 o 
  14   2   6        8.39        6.74      5.19 o 
  15   2   6        0.17       10.99      8.11 o 
  16   2   6        4.73       34.53     13.89 o 
 -18   3   6        0.37       -6.38     11.26 o 
 -17   3   6        5.41       13.89     12.01 o 
 -16   3   6        0.27        9.38     10.88 o 
 -15   3   6        0.61      -10.51      8.63 o 
 -14   3   6        3.97       -5.25      9.01 o 
 -13   3   6        0.01        3.00      9.38 o 
 -12   3   6       99.29      101.35      9.38 o 
 -11   3   6       95.88       97.29      8.92 o 
 -10   3   6      178.89      186.26     11.31 o 
  -9   3   6       60.94       59.46      6.93 o 
  -8   3   6        0.00        0.67      4.02 o 
  -7   3   6        2.47       -2.15      1.84 o 
  -6   3   6        2.67        1.37      1.59 o 
  -5   3   6      241.09      258.04      5.39 o 
  -4   3   6      220.83      231.28      5.04 o 
  -3   3   6       51.27       53.90      4.56 o 
  -2   3   6      115.30      125.26      4.52 o 
  -1   3   6      508.80      476.09      7.95 o 
   0   3   6        2.94        2.50      1.75 o 
   1   3   6        5.82        3.12      2.01 o 
   2   3   6        4.16        4.19      2.14 o 
   3   3   6       68.44       68.50      3.09 o 
   4   3   6      128.12      129.95      4.06 o 
   5   3   6        9.10        5.32      1.94 o 
   6   3   6        0.40        1.22      2.11 o 
   7   3   6       15.36       11.90      2.73 o 
   8   3   6       30.39       24.48      4.36 o 
   9   3   6        0.57        5.92      3.66 o 
  10   3   6       20.95       18.75      4.49 o 
  11   3   6        0.95        3.39      5.84 o 
  12   3   6       13.96        8.46      5.63 o 
  13   3   6       16.89       18.95      6.24 o 
  14   3   6        0.60       -2.06      6.49 o 
  15   3   6        0.16        1.34      8.26 o 
 -17   4   6        1.44        2.63     12.01 o 
 -16   4   6        0.06       -2.63     10.51 o 
 -15   4   6        1.28       10.51     10.51 o 
 -14   4   6        8.74       -7.88      9.38 o 
 -13   4   6       10.84       16.51     10.88 o 
 -12   4   6       58.35       70.56     15.39 o 
 -11   4   6        1.08       -3.85      6.35 o 
 -10   4   6       16.59        7.19     13.89 o 
  -9   4   6       60.13       75.25     10.35 o 
  -8   4   6        1.82        9.94      5.62 o 
  -7   4   6       17.32        8.71      4.85 o 
  -6   4   6       75.21       77.92      6.63 o 
  -5   4   6        1.59        1.86      2.65 o 
  -4   4   6       39.44       43.65      3.43 o 
  -3   4   6        5.85        5.49      2.79 o 
  -2   4   6      270.04      269.72      8.91 o 
  -1   4   6      148.84      138.24      4.78 o 
   0   4   6        0.97       -3.48      2.32 o 
   1   4   6        2.81        5.55      2.48 o 
   2   4   6        2.29        2.88      2.47 o 
   3   4   6       24.40       16.45      3.94 o 
   4   4   6      181.47      182.68      6.08 o 
   5   4   6        1.17       -4.77      3.31 o 
   6   4   6       19.29       18.23      3.46 o 
   7   4   6       82.44       71.82      6.61 o 
   8   4   6       60.83       71.86      6.45 o 
   9   4   6       12.60       18.20     12.08 o 
  10   4   6        4.72        4.67      5.25 o 
  11   4   6        0.15       -0.48      5.28 o 
  12   4   6        0.41        6.40      6.62 o 
  13   4   6        0.04        5.88      7.30 o 
  14   4   6        0.00        0.69     11.45 o 
 -14   5   6        0.11      -12.01     10.88 o 
 -13   5   6        2.01       -3.38     10.88 o 
 -12   5   6       27.62       60.42     16.51 o 
 -11   5   6        5.49       -2.63     10.51 o 
 -10   5   6       35.65       38.50     10.13 o 
  -9   5   6        0.56       -0.48      9.95 o 
  -8   5   6       13.03       22.38      8.82 o 
  -7   5   6       11.24        1.41      6.84 o 
  -6   5   6        8.48        7.85     12.39 o 
  -5   5   6       23.24        7.41      5.60 o 
  -4   5   6       21.16       26.60      4.25 o 
  -3   5   6       26.58       42.86      6.48 o 
  -2   5   6      190.45      207.91     12.20 o 
  -1   5   6       55.32       64.68      6.94 o 
   0   5   6        2.49       -1.06      2.80 o 
   1   5   6       43.33       42.35      4.02 o 
   2   5   6       87.26       94.77      5.21 o 
   3   5   6      308.48      332.97     15.38 o 
   4   5   6      109.13      103.87      5.79 o 
   5   5   6        6.64        4.60      4.90 o 
   6   5   6       17.77        8.91      4.49 o 
   7   5   6       10.38        3.10      5.35 o 
   8   5   6       16.28       11.13      5.94 o 
   9   5   6       17.25       35.76      7.44 o 
  10   5   6        0.19        8.82      7.17 o 
  11   5   6        1.04        1.13      7.17 o 
  12   5   6        0.49        9.95      8.76 o 
 -11   6   6        0.04        1.25      8.86 o 
 -10   6   6        2.22       14.00     15.95 o 
  -9   6   6        0.04        9.50      7.22 o 
  -8   6   6        0.02        0.95      6.54 o 
  -7   6   6       12.39       17.10      8.71 o 
  -6   6   6        3.00        8.98      8.44 o 
  -5   6   6       34.15       46.91     10.75 o 
  -4   6   6        0.09       -1.14      7.29 o 
  -3   6   6       83.81       75.95     12.07 o 
  -2   6   6       47.06       43.91     10.35 o 
  -1   6   6        3.29       13.09      6.09 o 
   0   6   6       22.71       34.27      6.18 o 
   1   6   6        2.73       -1.28      4.90 o 
   2   6   6        2.64       -1.80      4.96 o 
   3   6   6       27.08       20.78      5.09 o 
   4   6   6       13.71       25.61      5.28 o 
   5   6   6       11.04       15.83      4.99 o 
   6   6   6        3.33       -2.08      5.04 o 
   7   6   6        1.73        6.02      5.00 o 
   8   6   6        0.09        7.32      7.70 o 
   9   6   6        1.07       10.13      8.23 o 
  -6   7   6        1.49      -12.72      8.48 o 
  -5   7   6        1.33        4.12      9.28 o 
  -4   7   6        2.36       10.32      9.82 o 
  -3   7   6        0.51       12.57      9.82 o 
  -2   7   6        8.07        9.56      7.10 o 
  -1   7   6        0.15       13.41      7.11 o 
   0   7   6       18.43        6.50      9.26 o 
   1   7   6        2.93        8.05      8.01 o 
   2   7   6        0.56       -1.01      6.41 o 
   3   7   6        0.39        7.14      7.08 o 
 -19   0   7        4.84      -12.76     11.26 o 
 -17   0   7        3.13        8.26     10.88 o 
 -15   0   7        4.32        3.63      5.93 o 
 -13   0   7       40.68       41.99      7.64 o 
 -11   0   7       74.48       66.22      8.44 o 
  -9   0   7      231.76      276.60     18.77 o 
  -7   0   7       51.25       66.36      5.59 o 
  -5   0   7       27.35       17.26      6.76 o 
  -3   0   7      209.68      173.02     12.76 o 
  -1   0   7      397.01      351.98      9.60 o 
   1   0   7      648.56      696.35      9.18 o 
   3   0   7        1.34        4.52      1.47 o 
   5   0   7        6.96        5.62      2.07 o 
   7   0   7       17.51       13.58      3.21 o 
   9   0   7      245.04      250.10     10.73 o 
  11   0   7       87.14       80.18     10.46 o 
  13   0   7       11.08        9.72      6.88 o 
  15   0   7       93.74      117.46     13.50 o 
 -19   1   7        4.56        5.64      8.62 o 
 -18   1   7        4.45       13.71      8.62 o 
 -17   1   7        1.53       -2.61      9.95 o 
 -16   1   7       14.71       94.58     16.89 o 
 -15   1   7        2.95        3.09      6.52 o 
 -14   1   7       14.34       15.07      5.19 o 
 -13   1   7      659.10      639.89     21.45 o 
 -12   1   7       11.45       13.87      4.91 o 
 -11   1   7       40.02       38.35      5.73 o 
 -10   1   7       28.68       30.56      5.14 o 
  -9   1   7      220.86      239.17     10.20 o 
  -8   1   7       55.12       47.29      5.53 o 
  -7   1   7       59.84       61.84      3.98 o 
  -6   1   7     2553.34     2595.71     35.63 o 
  -5   1   7     1033.69     1101.03     17.65 o 
  -4   1   7      102.01       92.83      8.96 o 
  -3   1   7     2031.93     2084.46     26.78 o 
  -2   1   7      404.63      436.96      8.82 o 
  -1   1   7      398.90      425.54      7.81 o 
   0   1   7      189.32      207.81      5.66 o 
   1   1   7      372.44      413.29      5.88 o 
   2   1   7      347.69      365.82      4.67 o 
   3   1   7      108.38      108.68      2.66 o 
   4   1   7       62.49       64.37      2.05 o 
   5   1   7       29.73       26.78      1.92 o 
   6   1   7       52.91       53.12      2.39 o 
   7   1   7       27.48       27.62      2.94 o 
   8   1   7        8.21        9.68      2.36 o 
   9   1   7        8.33        4.25      2.67 o 
  10   1   7       12.62        7.87      3.63 o 
  11   1   7        9.74       -2.75      4.20 o 
  12   1   7       69.98       72.86      7.08 o 
  13   1   7       26.08       30.84      6.76 o 
  14   1   7        6.77       14.25      5.89 o 
  15   1   7        4.42       11.37      6.43 o 
  16   1   7        5.31       17.64     13.89 o 
 -19   2   7        9.71       19.48      9.81 o 
 -18   2   7       13.75       28.90     14.26 o 
 -17   2   7       14.05       10.51     11.63 o 
 -16   2   7       13.21       13.14     10.51 o 
 -15   2   7        0.79       15.01     10.88 o 
 -14   2   7       43.12       65.68     13.89 o 
 -13   2   7       39.98       39.49      8.48 o 
 -12   2   7      273.26      301.92     33.03 o 
 -11   2   7       65.80       47.65      6.29 o 
 -10   2   7      121.21      115.70      8.37 o 
  -9   2   7      115.17      117.41      8.22 o 
  -8   2   7      108.25      107.79      5.10 o 
  -7   2   7      129.67      134.18      7.37 o 
  -6   2   7      239.62      217.56      6.13 o 
  -5   2   7       20.09       21.84      3.00 o 
  -4   2   7     1161.34     1227.05     14.77 o 
  -3   2   7     1281.26     1250.30     13.75 o 
  -2   2   7      331.80      362.21      7.41 o 
  -1   2   7       38.88       41.63      2.85 o 
   0   2   7      160.92      175.98      5.00 o 
   1   2   7      175.61      198.63      4.43 o 
   2   2   7      684.07      707.81      7.81 o 
   3   2   7      531.54      544.65      6.02 o 
   4   2   7       23.64       28.47      2.09 o 
   5   2   7      396.08      369.31      6.13 o 
   6   2   7       22.50       22.34      2.29 o 
   7   2   7        2.70        2.01      2.11 o 
   8   2   7       25.26       23.78      2.91 o 
   9   2   7        6.29        9.62      3.06 o 
  10   2   7        1.69        1.01      3.02 o 
  11   2   7       39.45       38.55      4.55 o 
  12   2   7       17.60       18.99      5.63 o 
  13   2   7        0.00       -1.33      4.86 o 
  14   2   7        0.26        3.02      9.76 o 
  15   2   7        3.05       27.40     12.39 o 
  16   2   7        5.80       -5.25     10.88 o 
 -18   3   7       11.20       12.39     12.76 o 
 -17   3   7        4.40        5.63     11.63 o 
 -16   3   7        0.77       -0.38     10.88 o 
 -15   3   7       12.41        6.38     10.51 o 
 -14   3   7        0.54      -10.13      8.26 o 
 -13   3   7       16.28        6.67      9.19 o 
 -12   3   7        0.85       -5.65      5.27 o 
 -11   3   7      244.69      257.61     21.18 o 
 -10   3   7       17.47       21.13      5.98 o 
  -9   3   7        0.08       -4.24      4.32 o 
  -8   3   7       51.77       52.71      8.97 o 
  -7   3   7       31.92       32.50      2.93 o 
  -6   3   7       59.05       65.08      3.29 o 
  -5   3   7        0.35        1.60      1.65 o 
  -4   3   7       93.43      110.51      4.34 o 
  -3   3   7       61.07       58.96      4.95 o 
  -2   3   7       10.15       12.39      2.63 o 
  -1   3   7      371.37      363.17      7.14 o 
   0   3   7      586.09      571.65     10.99 o 
   1   3   7      523.55      489.50      9.27 o 
   2   3   7      346.39      350.09      6.83 o 
   3   3   7      242.23      230.29      5.17 o 
   4   3   7       30.39       27.22      2.39 o 
   5   3   7      198.73      197.10      6.27 o 
   6   3   7       46.52       40.73      4.31 o 
   7   3   7       37.78       28.98      4.47 o 
   8   3   7        2.37        5.96      3.69 o 
   9   3   7        1.44       -0.81      3.52 o 
  10   3   7        0.34       11.11      6.50 o 
  11   3   7       39.57       45.32      5.93 o 
  12   3   7       12.21       11.01      5.79 o 
  13   3   7        0.48        7.32      5.87 o 
  14   3   7        1.01       -4.59      6.35 o 
  15   3   7        0.52       -1.65      7.32 o 
 -16   4   7        0.01        8.26     10.88 o 
 -15   4   7        0.14       -3.00      9.38 o 
 -14   4   7       14.11       28.90     13.14 o 
 -13   4   7        0.20       -5.63      9.76 o 
 -12   4   7       18.59       11.63      8.09 o 
 -11   4   7       32.82       35.14      8.86 o 
 -10   4   7       48.28       40.66      8.76 o 
  -9   4   7        3.72        3.22      6.76 o 
  -8   4   7        3.24       -1.31      3.87 o 
  -7   4   7        0.36       -0.43      3.10 o 
  -6   4   7       37.35       37.66      3.64 o 
  -5   4   7       94.67       97.68      5.10 o 
  -4   4   7        3.57        1.33      5.36 o 
  -3   4   7       19.75       25.87      4.04 o 
  -2   4   7       23.62       24.62      4.09 o 
  -1   4   7        5.23        2.24      2.98 o 
   0   4   7       28.52       25.12      3.25 o 
   1   4   7       92.22      100.84      4.79 o 
   2   4   7       15.38       13.07      3.09 o 
   3   4   7        3.19        3.03      2.96 o 
   4   4   7      187.87      186.04      6.26 o 
   5   4   7        0.47       -1.36      3.47 o 
   6   4   7       96.62      101.07      7.35 o 
   7   4   7        9.82       23.05      6.82 o 
   8   4   7        4.30       -0.30      4.00 o 
   9   4   7        0.25        2.44      5.17 o 
  10   4   7        7.34        8.07      6.68 o 
  11   4   7        0.48        1.39      5.58 o 
  12   4   7        1.34       -2.96      7.03 o 
  13   4   7        0.74        0.75     11.26 o 
 -14   5   7        8.72       24.77     13.51 o 
 -13   5   7        8.61       -7.13     12.01 o 
 -12   5   7        0.44       23.64     12.76 o 
 -11   5   7        0.97        4.68      8.48 o 
 -10   5   7       15.87       32.22      9.81 o 
  -9   5   7       38.52       51.14     10.46 o 
  -8   5   7        8.46       22.71      8.23 o 
  -7   5   7       89.64       94.45     21.96 o 
  -6   5   7        0.13       -6.23      6.50 o 
  -5   5   7       35.86       38.09      5.58 o 
  -4   5   7      254.08      288.20     12.19 o 
  -3   5   7      118.47      119.31      9.74 o 
  -2   5   7        1.90        3.60      3.11 o 
  -1   5   7        1.92       -3.39      3.37 o 
   0   5   7       45.78       45.04      4.09 o 
   1   5   7        7.95        7.92      3.22 o 
   2   5   7       33.99       28.28      4.24 o 
   3   5   7       10.08        9.67      4.63 o 
   4   5   7      125.27      115.06      6.14 o 
   5   5   7       18.21       10.89      4.52 o 
   6   5   7       62.95       51.59      6.08 o 
   7   5   7        9.59        3.83      5.52 o 
   8   5   7        0.15        4.95      5.83 o 
   9   5   7        4.20        2.03      7.29 o 
  10   5   7        0.35        0.00     10.13 o 
  11   5   7        0.60        1.78      7.56 o 
 -11   6   7       12.92       14.74     12.20 o 
 -10   6   7        1.65       10.52      9.15 o 
  -9   6   7        0.94      -10.17      9.01 o 
  -8   6   7        6.22      -11.94      7.96 o 
  -7   6   7        0.00       -9.52      7.74 o 
  -6   6   7       18.32       30.02      9.95 o 
  -5   6   7       32.77       32.67     10.48 o 
  -4   6   7       37.19       41.87     10.75 o 
  -3   6   7        0.72       -6.08      8.26 o 
  -2   6   7       19.67       25.33      9.29 o 
  -1   6   7        0.20       -6.42      9.01 o 
   0   6   7       53.68       64.08      7.63 o 
   1   6   7        0.88        3.33      5.09 o 
   2   6   7        4.98        1.40      5.15 o 
   3   6   7        0.63       -0.88      5.76 o 
   4   6   7        6.53        5.48      8.01 o 
   5   6   7        0.92       -2.57      4.55 o 
   6   6   7        0.03        5.66      4.89 o 
   7   6   7        0.11        3.90      7.42 o 
   8   6   7        0.06       -4.18     13.51 o 
  -5   7   7        0.00      -13.30      8.86 o 
  -4   7   7        0.28       -4.94      9.24 o 
  -3   7   7        2.93       12.12     15.20 o 
  -2   7   7        0.22       -0.44      6.94 o 
  -1   7   7        0.38       -6.02      6.45 o 
   0   7   7        0.18       -0.97      6.73 o 
   1   7   7        6.76       10.44      8.81 o 
   2   7   7        1.42       -1.97      6.71 o 
 -18   0   8        3.76       -4.50     11.26 o 
 -16   0   8       22.07       18.01     11.26 o 
 -14   0   8        2.26        7.82      6.47 o 
 -12   0   8       66.45       72.15      9.11 o 
 -10   0   8        7.94       12.01      8.26 o 
  -8   0   8       96.80      105.51      6.11 o 
  -6   0   8      331.70      309.68     13.26 o 
  -4   0   8     1041.27     1125.17     37.91 o 
  -2   0   8     1448.18     1433.02     25.57 o 
   0   0   8      801.13      766.94     15.94 o 
   2   0   8      380.16      373.78      7.08 o 
   4   0   8       55.02       42.90      3.41 o 
   6   0   8      133.11      141.19      5.80 o 
   8   0   8       19.92       16.64      4.60 o 
  10   0   8      947.90      964.54     23.54 o 
  12   0   8       18.06       14.05      7.29 o 
  14   0   8       91.05      137.95     13.67 o 
  16   0   8        3.49        6.19     15.58 o 
 -19   1   8       15.62       22.52      9.82 o 
 -18   1   8       22.67        9.76      9.02 o 
 -17   1   8        0.06        7.01     10.13 o 
 -16   1   8        0.42        2.84      9.01 o 
 -15   1   8       22.05       22.97      5.26 o 
 -14   1   8      127.43      134.08     12.08 o 
 -13   1   8       22.71       21.14      7.27 o 
 -12   1   8        2.05       -0.64      4.38 o 
 -11   1   8      143.95      138.10      9.27 o 
 -10   1   8      106.69      102.55      7.91 o 
  -9   1   8       18.08       15.20      3.63 o 
  -8   1   8        5.64        6.70      2.06 o 
  -7   1   8      242.72      244.07      7.26 o 
  -6   1   8      369.27      372.57      9.16 o 
  -5   1   8     3434.82     3563.52     55.90 o 
  -4   1   8      975.28     1065.49     21.23 o 
  -3   1   8       76.81       84.41      5.19 o 
  -2   1   8      398.41      378.38      8.50 o 
  -1   1   8      946.55     1015.45     15.39 o 
   0   1   8     2385.63     2495.19     24.66 o 
   1   1   8     1128.92     1236.88     14.78 o 
   2   1   8        2.66        2.68      1.49 o 
   3   1   8      408.98      456.31      5.97 o 
   4   1   8       44.71       52.69      2.35 o 
   5   1   8       46.12       47.05      2.65 o 
   6   1   8       67.13       68.06      3.24 o 
   7   1   8        6.48        8.10      2.02 o 
   8   1   8      184.34      185.11      6.15 o 
   9   1   8        7.95        8.29      2.89 o 
  10   1   8       56.52       55.53      5.67 o 
  11   1   8        6.27        8.98      4.10 o 
  12   1   8       15.99       21.69      5.48 o 
  13   1   8       46.86       55.75      6.75 o 
  14   1   8       10.31       15.80      6.45 o 
  15   1   8        0.34        5.90      8.36 o 
  16   1   8        1.00        6.76     13.14 o 
 -19   2   8       14.21       18.78     11.45 o 
 -18   2   8       19.21       17.64     13.51 o 
 -17   2   8        7.14       13.51     12.01 o 
 -16   2   8       16.36       23.27     11.63 o 
 -15   2   8      102.06      111.47     17.64 o 
 -14   2   8       11.24       14.39      7.56 o 
 -13   2   8       23.00       10.16     10.13 o 
 -12   2   8      142.05      121.60      9.64 o 
 -11   2   8       10.08        7.03      4.54 o 
 -10   2   8       81.99       77.27     11.67 o 
  -9   2   8        0.34        5.71      4.08 o 
  -8   2   8       15.34       21.16      3.11 o 
  -7   2   8        4.37        9.67      3.52 o 
  -6   2   8       78.17       85.06      5.88 o 
  -5   2   8      239.06      230.83      5.97 o 
  -4   2   8        4.52        4.98      2.45 o 
  -3   2   8       51.87       56.95      4.00 o 
  -2   2   8       73.30       69.66      4.30 o 
  -1   2   8       22.97       30.54      2.98 o 
   0   2   8      392.15      417.53     11.90 o 
   1   2   8      663.53      652.88      8.31 o 
   2   2   8      327.47      340.97      7.32 o 
   3   2   8      238.29      237.85      4.97 o 
   4   2   8      100.99      114.23      3.36 o 
   5   2   8       13.82       13.01      3.12 o 
   6   2   8       12.25       11.05      2.16 o 
   7   2   8        0.36       -0.02      1.94 o 
   8   2   8        0.04       -3.84      2.56 o 
   9   2   8      159.91      166.39      9.87 o 
  10   2   8        1.84        2.80      3.41 o 
  11   2   8       26.19       28.37      5.06 o 
  12   2   8        0.17        0.96      5.02 o 
  13   2   8        3.50       -0.92      4.97 o 
  14   2   8        0.10        2.75     12.01 o 
  15   2   8        0.31       33.40     13.14 o 
 -18   3   8        1.23       -7.51     11.63 o 
 -17   3   8        0.61        1.50     12.01 o 
 -16   3   8        2.65       -2.63     10.88 o 
 -15   3   8        0.72       -8.63      8.63 o 
 -14   3   8        0.62        6.00      9.76 o 
 -13   3   8      163.29      181.72     15.51 o 
 -12   3   8       14.60       15.17     16.51 o 
 -11   3   8        0.00        1.77      6.35 o 
 -10   3   8       51.47       44.40      7.06 o 
  -9   3   8       51.92       57.86      9.13 o 
  -8   3   8       14.09       11.12      2.57 o 
  -7   3   8        1.80        3.69      2.80 o 
  -6   3   8       14.81       13.27      2.42 o 
  -5   3   8       18.55       17.08      2.36 o 
  -4   3   8      139.24      161.49      6.86 o 
  -3   3   8       82.26       67.78      5.12 o 
  -2   3   8      340.46      339.88      8.16 o 
  -1   3   8        0.81       -2.42      2.26 o 
   0   3   8      145.77      142.53      6.40 o 
   1   3   8        3.39        3.23      2.27 o 
   2   3   8       81.01       80.07      4.32 o 
   3   3   8      137.25      148.27      5.70 o 
   4   3   8      168.37      165.06      5.46 o 
   5   3   8       41.78       44.35      3.39 o 
   6   3   8       20.69       12.93      3.39 o 
   7   3   8       35.13       24.38      4.58 o 
   8   3   8       40.75       41.80      9.59 o 
   9   3   8      112.86       98.19      7.40 o 
  10   3   8        0.98       -3.81      4.01 o 
  11   3   8        2.04        7.10      7.10 o 
  12   3   8        9.67       16.15      6.90 o 
  13   3   8        4.18        5.05      6.40 o 
  14   3   8        0.41       -1.18      6.84 o 
 -16   4   8        0.63       -6.76     10.88 o 
 -15   4   8        0.01        1.13     11.63 o 
 -14   4   8        3.83       -3.38     10.13 o 
 -13   4   8       19.81       21.02     11.26 o 
 -12   4   8       11.36        9.20      8.33 o 
 -11   4   8       70.28       49.82     10.04 o 
 -10   4   8        9.08       15.14      9.38 o 
  -9   4   8       36.78       47.65      9.54 o 
  -8   4   8       31.03       38.33      8.71 o 
  -7   4   8       51.63       45.99      4.86 o 
  -6   4   8       38.56       34.27      3.67 o 
  -5   4   8       45.35       39.93      3.73 o 
  -4   4   8       57.75       67.02      5.60 o 
  -3   4   8       99.33       93.43      6.33 o 
  -2   4   8        0.71        2.54      3.53 o 
  -1   4   8      181.01      189.78      7.59 o 
   0   4   8      272.26      263.92      8.52 o 
   1   4   8      557.98      549.66     17.65 o 
   2   4   8       56.10       70.20      4.48 o 
   3   4   8      556.75      555.89     18.57 o 
   4   4   8      267.33      284.71      9.82 o 
   5   4   8      146.30      140.07     12.37 o 
   6   4   8        0.09       -6.11      4.08 o 
   7   4   8        5.19        1.81      4.14 o 
   8   4   8        0.38        4.68      4.29 o 
   9   4   8        4.39        7.51      5.84 o 
  10   4   8        4.91        8.78      9.16 o 
  11   4   8        1.20       13.72     13.14 o 
  12   4   8        0.04        1.93      7.00 o 
  13   4   8        0.01       12.79      9.19 o 
 -14   5   8        1.42       -2.25     13.14 o 
 -13   5   8        7.68       24.02     13.14 o 
 -12   5   8        1.40       -0.75     12.01 o 
 -11   5   8        6.73       -1.99      9.19 o 
 -10   5   8        7.66        7.53     10.70 o 
  -9   5   8        6.94        0.57      7.74 o 
  -8   5   8       13.34       20.56      8.84 o 
  -7   5   8        0.03       -2.28     12.57 o 
  -6   5   8       28.16       37.41      9.66 o 
  -5   5   8        4.00       13.34      4.17 o 
  -4   5   8        2.52        9.91      4.23 o 
  -3   5   8        4.68       -4.01      4.09 o 
  -2   5   8       11.86       11.04      6.32 o 
  -1   5   8       28.62       36.97      4.94 o 
   0   5   8        1.18        0.19      3.32 o 
   1   5   8        3.85        5.13      3.23 o 
   2   5   8       87.07       82.23      6.32 o 
   3   5   8        0.17        0.66      4.09 o 
   4   5   8        4.03       -1.83      4.34 o 
   5   5   8        2.80        3.53      4.35 o 
   6   5   8        3.74        8.02      5.77 o 
   7   5   8        7.51       12.72      6.18 o 
   8   5   8        0.20        3.12      5.70 o 
   9   5   8        0.12        7.01      9.19 o 
  10   5   8        4.26        8.30      7.80 o 
 -11   6   8        4.25        0.00     12.76 o 
 -10   6   8       10.63       -0.38     12.39 o 
  -9   6   8       35.20       26.01     10.36 o 
  -8   6   8        2.63       10.83      9.66 o 
  -7   6   8        7.34       -1.13      8.49 o 
  -6   6   8       17.75       15.61     13.51 o 
  -5   6   8        2.56        8.34      8.62 o 
  -4   6   8        2.02       -7.38      7.66 o 
  -3   6   8       17.14        5.98      8.89 o 
  -2   6   8       25.34       19.53      9.19 o 
  -1   6   8        3.90        6.87      5.90 o 
   0   6   8       33.04       41.75      6.86 o 
   1   6   8        8.07        2.46      5.11 o 
   2   6   8        2.01       12.37      6.54 o 
   3   6   8       13.02       -3.36      5.98 o 
   4   6   8        0.00        3.33      6.20 o 
   5   6   8        0.96       -7.54      7.62 o 
   6   6   8        0.16       14.56      8.06 o 
   7   6   8        2.44        2.27      7.53 o 
  -3   7   8        1.47        6.06     10.26 o 
  -2   7   8        8.84        6.05      7.23 o 
  -1   7   8        1.73       -3.22      6.70 o 
   0   7   8        1.00      133.23     24.02 o 
 -19   0   9        0.04        1.88     12.76 o 
 -17   0   9       12.09       -0.75     10.13 o 
 -15   0   9       12.58        4.05     13.32 o 
 -13   0   9      641.02      634.23     37.34 o 
 -11   0   9       25.93       21.07      6.84 o 
  -9   0   9       35.88       29.71      4.12 o 
  -7   0   9      333.47      332.76     14.42 o 
  -5   0   9     1907.41     2093.86     68.12 o 
  -3   0   9     1430.29     1532.73     42.97 o 
  -1   0   9      455.61      492.95     12.85 o 
   1   0   9       10.17       18.22      2.43 o 
   3   0   9      177.02      179.60      5.62 o 
   5   0   9       11.88       13.25      2.84 o 
   7   0   9       13.49       12.26      5.40 o 
   9   0   9      246.31      249.36     12.78 o 
  11   0   9      245.41      252.53     16.98 o 
  13   0   9        3.77        7.09     10.51 o 
  15   0   9       12.48       18.41     11.07 o 
 -19   1   9        2.03       -4.32      8.76 o 
 -18   1   9        8.60       -5.11      8.36 o 
 -17   1   9       19.62       13.97     18.39 o 
 -16   1   9        5.15        8.82      7.96 o 
 -15   1   9       21.96       10.57      6.46 o 
 -14   1   9       50.45       50.83      8.82 o 
 -13   1   9      164.18      145.66     15.20 o 
 -12   1   9       47.89       59.99      9.39 o 
 -11   1   9       83.87       83.51      7.91 o 
 -10   1   9       37.46       36.95      7.56 o 
  -9   1   9       15.23       14.31      2.31 o 
  -8   1   9       24.36       26.94      3.74 o 
  -7   1   9        1.11        5.40      2.90 o 
  -6   1   9      747.45      775.95     18.27 o 
  -5   1   9      473.82      510.31     14.29 o 
  -4   1   9     2512.12     2531.91     42.11 o 
  -3   1   9      343.04      342.22     11.12 o 
  -2   1   9       16.12       12.75      4.43 o 
  -1   1   9      934.45      909.70     14.57 o 
   0   1   9       46.63       47.05      2.80 o 
   1   1   9       67.41       70.40      3.10 o 
   2   1   9      261.35      256.10      5.12 o 
   3   1   9        4.28        4.57      1.61 o 
   4   1   9       32.90       27.17      2.22 o 
   5   1   9        4.75        2.60      1.81 o 
   6   1   9       12.26       10.43      2.13 o 
   7   1   9       24.07       19.50      2.59 o 
   8   1   9       86.28       85.11      4.78 o 
   9   1   9      246.05      240.23     10.29 o 
  10   1   9        1.97        3.99      3.75 o 
  11   1   9       30.77       28.63      4.89 o 
  12   1   9       14.31       20.65      5.50 o 
  13   1   9        2.99        5.58      5.11 o 
  14   1   9        0.00        8.35      7.95 o 
  15   1   9        0.15       -6.38     10.51 o 
 -19   2   9        0.39        2.40     13.89 o 
 -18   2   9        6.17       20.64     12.76 o 
 -17   2   9       19.25       22.14     13.51 o 
 -16   2   9       22.32        8.63     11.26 o 
 -15   2   9       44.69       50.29     14.26 o 
 -14   2   9       52.60       53.10     10.21 o 
 -13   2   9       58.93       44.80     19.33 o 
 -12   2   9       16.53       18.77      7.34 o 
 -11   2   9       26.98       25.20      5.90 o 
 -10   2   9        0.71       -0.89      4.31 o 
  -9   2   9       49.01       50.70      5.09 o 
  -8   2   9        1.33        4.25      2.77 o 
  -7   2   9      594.42      561.23     12.51 o 
  -6   2   9       45.53       26.12      3.72 o 
  -5   2   9       18.95       16.18      3.42 o 
  -4   2   9       65.12       64.77      5.70 o 
  -3   2   9      248.01      272.71      7.74 o 
  -2   2   9       24.06       24.38      3.24 o 
  -1   2   9       56.31       76.86      3.50 o 
   0   2   9       45.42       60.66      2.88 o 
   1   2   9       45.33       47.62      2.61 o 
   2   2   9        5.86       10.39      1.83 o 
   3   2   9       83.45       82.52      3.07 o 
   4   2   9       25.24       28.86      2.41 o 
   5   2   9       30.64       29.74      2.71 o 
   6   2   9       79.09       85.60      4.22 o 
   7   2   9        0.52       -3.07      2.31 o 
   8   2   9        2.63       -0.61      2.93 o 
   9   2   9        0.26        8.33      3.48 o 
  10   2   9        2.56       -0.91      4.63 o 
  11   2   9        5.50        8.17      4.60 o 
  12   2   9        3.88        9.03     13.54 o 
  13   2   9        0.01        3.63      7.80 o 
  14   2   9        0.23       -3.00     10.13 o 
 -18   3   9       18.99       -1.50     11.63 o 
 -17   3   9        7.45      -10.51     10.88 o 
 -16   3   9        0.02       16.51     12.39 o 
 -15   3   9       10.23        5.63     11.26 o 
 -14   3   9        1.33      -14.64      9.76 o 
 -13   3   9       24.85       39.56     15.39 o 
 -12   3   9       90.32       90.60     11.81 o 
 -11   3   9        0.91        7.32      6.90 o 
 -10   3   9       25.75       26.48     12.01 o 
  -9   3   9        3.18        0.56      6.20 o 
  -8   3   9       75.80       71.90      6.08 o 
  -7   3   9      242.79      244.08      9.69 o 
  -6   3   9        0.28       -0.47      1.99 o 
  -5   3   9       41.56       38.67      2.98 o 
  -4   3   9      161.79      181.95      6.23 o 
  -3   3   9      430.80      423.03      8.77 o 
  -2   3   9        0.15       -0.51      2.38 o 
  -1   3   9       96.92       79.07      5.72 o 
   0   3   9      112.58      127.68      7.69 o 
   1   3   9      296.65      264.79      8.95 o 
   2   3   9      323.63      338.87      9.34 o 
   3   3   9      136.74      161.21      6.61 o 
   4   3   9        9.78        8.25      3.37 o 
   5   3   9       50.37       56.90      4.80 o 
   6   3   9       47.06       34.81      5.17 o 
   7   3   9       17.31       17.87      6.00 o 
   8   3   9        0.02       -4.27      4.13 o 
   9   3   9       42.92       43.63      5.98 o 
  10   3   9        3.19        6.01      4.64 o 
  11   3   9        3.07        0.19      4.60 o 
  12   3   9        2.73        7.82      7.03 o 
  13   3   9        0.63        8.69      7.30 o 
 -16   4   9        0.34       16.51     13.14 o 
 -15   4   9       15.64        1.88     11.63 o 
 -14   4   9        3.41       13.14     12.76 o 
 -13   4   9        6.14        3.38     10.88 o 
 -12   4   9        0.04       -4.40      7.30 o 
 -11   4   9       32.48       40.37      9.72 o 
 -10   4   9        0.02       -2.41      7.27 o 
  -9   4   9        2.96        7.69      7.70 o 
  -8   4   9        8.50        8.39      7.51 o 
  -7   4   9       40.60       38.27      4.44 o 
  -6   4   9       34.44       29.52      3.49 o 
  -5   4   9       81.17       73.74      4.91 o 
  -4   4   9      129.59      132.25      6.98 o 
  -3   4   9        0.08        1.81      2.90 o 
  -2   4   9      151.61      161.56     12.78 o 
  -1   4   9       18.47       21.49      3.60 o 
   0   4   9        8.26        8.69      3.95 o 
   1   4   9       25.62       30.59      3.87 o 
   2   4   9        0.48       -1.78      4.62 o 
   3   4   9        1.24       -2.22      5.35 o 
   4   4   9       38.41       41.52      5.27 o 
   5   4   9       53.33       62.95      6.60 o 
   6   4   9        7.97       -0.03      4.16 o 
   7   4   9        9.53        6.89      4.74 o 
   8   4   9        4.83        5.18      4.57 o 
   9   4   9        0.30        7.51      5.87 o 
  10   4   9       12.77       13.29     11.45 o 
  11   4   9        1.04        7.27     11.26 o 
  12   4   9        0.04        6.02      7.68 o 
 -14   5   9        0.49       -2.63     12.76 o 
 -13   5   9        2.88       -0.75     11.26 o 
 -12   5   9        0.00       -7.51     10.51 o 
 -11   5   9       33.82       30.68     10.53 o 
 -10   5   9        0.39       -2.17      8.21 o 
  -9   5   9        3.52        0.06      7.95 o 
  -8   5   9       16.59        7.25      8.44 o 
  -7   5   9        5.26        4.09      7.88 o 
  -6   5   9        6.25        9.32      6.56 o 
  -5   5   9        0.14        8.79      4.36 o 
  -4   5   9       44.34       55.62      6.73 o 
  -3   5   9        3.51        1.11      4.24 o 
  -2   5   9        9.72       13.76      5.11 o 
  -1   5   9      103.14      111.43      8.39 o 
   0   5   9      151.82      147.86     11.24 o 
   1   5   9        9.26        4.38      3.78 o 
   2   5   9       58.86       60.62      5.87 o 
   3   5   9       10.10        0.40      5.20 o 
   4   5   9        1.03       -3.74      4.27 o 
   5   5   9        0.44      -10.87      8.99 o 
   6   5   9        1.76        8.20      6.06 o 
   7   5   9        0.68        1.91      7.78 o 
   8   5   9        0.20        2.44      7.00 o 
   9   5   9        1.09       -1.65      7.00 o 
  10   5   9        1.24       -0.47      7.56 o 
 -10   6   9        0.11       -8.29      9.47 o 
  -9   6   9        5.44       10.56      9.95 o 
  -8   6   9       26.68       33.10     11.26 o 
  -7   6   9       12.35       24.58     10.36 o 
  -6   6   9        0.01        1.19     17.83 o 
  -5   6   9        5.08       14.77     11.45 o 
  -4   6   9       82.69       91.92     13.79 o 
  -3   6   9        0.00       -4.47      8.09 o 
  -2   6   9        6.10        9.78     12.01 o 
  -1   6   9       24.67       27.63      7.51 o 
   0   6   9        0.90       12.47      5.85 o 
   1   6   9       59.40       56.17      8.69 o 
   2   6   9        1.00       -5.69      5.74 o 
   3   6   9        0.29        3.15      6.35 o 
   4   6   9        7.08        0.62      7.28 o 
   5   6   9        3.77       22.28      9.28 o 
   6   6   9        0.01       10.02      8.09 o 
 -18   0  10       21.88       -1.13     12.76 o 
 -16   0  10        0.30      -14.07      9.38 o 
 -14   0  10       49.49       74.31     15.76 o 
 -12   0  10      190.38      202.15     14.42 o 
 -10   0  10        5.72        7.54      3.15 o 
  -8   0  10       53.68       62.85     21.96 o 
  -6   0  10      151.49      145.83     11.52 o 
  -4   0  10       14.05       24.02      5.70 o 
  -2   0  10     1095.07     1183.30     23.33 o 
   0   0  10       58.74      107.33     15.04 o 
   2   0  10      157.08      163.03      5.50 o 
   4   0  10       13.51        8.07      2.19 o 
   6   0  10      497.27      457.35     11.26 o 
   8   0  10       75.19       57.80      7.28 o 
  10   0  10       90.72      100.10      9.28 o 
  12   0  10       20.07       24.08     12.39 o 
  14   0  10        0.71        0.38      7.88 o 
 -19   1  10        0.65        8.06      9.54 o 
 -18   1  10       18.38        6.00      9.29 o 
 -17   1  10        0.02        6.13      8.09 o 
 -16   1  10        1.80      -10.35      7.03 o 
 -15   1  10       76.84       80.47     11.93 o 
 -14   1  10        1.45       -3.38      9.76 o 
 -13   1  10        4.86       11.50      6.88 o 
 -12   1  10        1.74       10.15      5.29 o 
 -11   1  10       28.03       27.16      6.05 o 
 -10   1  10        8.69       15.59      3.21 o 
  -9   1  10       28.01       27.33      3.79 o 
  -8   1  10       65.41       70.36      5.25 o 
  -7   1  10      882.77      941.16     17.41 o 
  -6   1  10       30.85       43.08      5.85 o 
  -5   1  10     1119.60     1204.01     24.62 o 
  -4   1  10      411.93      479.89     14.08 o 
  -3   1  10      406.51      414.82     16.08 o 
  -2   1  10        8.49        6.75      3.73 o 
  -1   1  10       10.38       12.41      2.77 o 
   0   1  10      272.51      299.08      6.44 o 
   1   1  10       42.16       53.41      3.12 o 
   2   1  10      276.90      277.52      5.85 o 
   3   1  10        0.78       -0.98      1.61 o 
   4   1  10       67.87       68.70      3.64 o 
   5   1  10       17.65       16.50      2.27 o 
   6   1  10       38.04       43.31      3.25 o 
   7   1  10      361.59      337.43      7.77 o 
   8   1  10        0.30        1.55      2.58 o 
   9   1  10      150.29      146.52      6.37 o 
  10   1  10       62.09       66.87      6.01 o 
  11   1  10       31.06       22.27      4.77 o 
  12   1  10        2.44       -1.60      4.04 o 
  13   1  10        5.03        5.29      6.35 o 
  14   1  10        0.67        0.41      6.37 o 
 -18   2  10        6.72        6.76     13.14 o 
 -17   2  10        0.50       -3.75     10.88 o 
 -16   2  10       44.49       44.29     14.64 o 
 -15   2  10        9.28       22.89     12.39 o 
 -14   2  10       17.07       34.26     14.64 o 
 -13   2  10        1.12       -5.96      6.73 o 
 -12   2  10       41.82       45.47      9.19 o 
 -11   2  10        4.36       -1.87      5.75 o 
 -10   2  10       63.28       63.66      6.77 o 
  -9   2  10        2.21       -0.97      3.30 o 
  -8   2  10      257.31      243.06      8.77 o 
  -7   2  10      808.40      813.07     16.19 o 
  -6   2  10      271.42      270.50      8.84 o 
  -5   2  10       36.91       38.82      4.48 o 
  -4   2  10        0.00       -2.87      3.53 o 
  -3   2  10        1.34        4.82      2.87 o 
  -2   2  10       91.96       91.11      5.90 o 
  -1   2  10       92.94       96.22      4.07 o 
   0   2  10       50.14       61.77      3.35 o 
   1   2  10       19.05       22.19      2.29 o 
   2   2  10      186.26      206.22      5.11 o 
   3   2  10       13.15       21.13      2.22 o 
   4   2  10      206.31      211.28      4.87 o 
   5   2  10       10.04        7.12      1.98 o 
   6   2  10        1.07        2.38      2.45 o 
   7   2  10        0.92        3.48      2.77 o 
   8   2  10        0.53       -0.67      2.77 o 
   9   2  10       47.16       47.64      4.62 o 
  10   2  10       50.97       60.90      6.53 o 
  11   2  10        3.69        3.56      4.55 o 
  12   2  10        0.05       -5.17      4.41 o 
  13   2  10        0.65       -7.88     10.13 o 
  14   2  10        0.40        2.63     11.63 o 
 -17   3  10       13.99        5.25     12.39 o 
 -16   3  10        4.77        4.50     12.39 o 
 -15   3  10        9.39       13.14     12.76 o 
 -14   3  10       44.78       40.91     14.64 o 
 -13   3  10       34.93       28.25      9.40 o 
 -12   3  10       27.66       16.28     19.89 o 
 -11   3  10       14.41       20.65     10.32 o 
 -10   3  10        1.50        6.73      6.62 o 
  -9   3  10       68.94       58.24      5.33 o 
  -8   3  10        7.85       11.06      3.56 o 
  -7   3  10        3.86        7.85      2.99 o 
  -6   3  10       88.18       91.18      4.59 o 
  -5   3  10       57.12       63.89      3.73 o 
  -4   3  10      260.52      273.92      8.08 o 
  -3   3  10      288.29      310.21      8.42 o 
  -2   3  10       13.85       20.11      4.00 o 
  -1   3  10        0.49        6.28      3.69 o 
   0   3  10      497.78      511.67     11.34 o 
   1   3  10      112.03      101.30      5.13 o 
   2   3  10       38.22       45.36      4.78 o 
   3   3  10       47.17       47.89      4.81 o 
   4   3  10       69.12       74.37      5.11 o 
   5   3  10        0.18       -4.63      3.24 o 
   6   3  10       64.56       63.97      6.38 o 
   7   3  10        2.90        2.32      6.34 o 
   8   3  10       28.34       34.29      5.62 o 
   9   3  10       35.13       30.85      6.21 o 
  10   3  10        2.37       -0.24      4.51 o 
  11   3  10        0.92        5.42      4.86 o 
  12   3  10        0.90        0.24      7.13 o 
  13   3  10        1.63        3.57      9.95 o 
 -16   4  10        0.01       -4.88     11.63 o 
 -15   4  10        3.16       20.64     12.76 o 
 -14   4  10        2.62       -6.38     11.63 o 
 -13   4  10        8.02        8.14      8.62 o 
 -12   4  10        9.23       15.01      8.48 o 
 -11   4  10        0.36       -0.80      7.66 o 
 -10   4  10        0.77        1.74      7.42 o 
  -9   4  10       28.78       24.85      8.86 o 
  -8   4  10       23.09       27.11      4.99 o 
  -7   4  10       14.26        9.28      4.64 o 
  -6   4  10        1.56        0.49      3.38 o 
  -5   4  10       12.13       15.83      4.46 o 
  -4   4  10        0.80        1.71      3.05 o 
  -3   4  10      276.52      288.63      9.01 o 
  -2   4  10      104.63      107.03      6.18 o 
  -1   4  10       27.91       26.53      4.01 o 
   0   4  10      193.67      195.35      7.50 o 
   1   4  10      214.95      217.97      7.81 o 
   2   4  10       70.28       55.32      6.53 o 
   3   4  10        0.00       -1.28      4.29 o 
   4   4  10        8.49        5.70      4.54 o 
   5   4  10        8.19        1.97      4.32 o 
   6   4  10       22.56       14.61      5.04 o 
   7   4  10        0.15        2.63      4.47 o 
   8   4  10        1.96        7.50      7.85 o 
   9   4  10        5.58        7.51      9.95 o 
  10   4  10        0.77        4.13      7.56 o 
  11   4  10        0.15        2.81      7.43 o 
 -14   5  10       14.56       -0.75     13.89 o 
 -13   5  10        2.61        4.88     12.76 o 
 -12   5  10        0.13       -6.00     12.39 o 
 -11   5  10        0.07       -9.55      7.75 o 
 -10   5  10        4.22       -1.84      8.18 o 
  -9   5  10        0.68       -6.69      7.95 o 
  -8   5  10        4.10        5.44      9.95 o 
  -7   5  10       41.50       26.05      9.62 o 
  -6   5  10       44.94       45.57      7.38 o 
  -5   5  10        5.88        6.12      5.34 o 
  -4   5  10        0.63        1.40      4.67 o 
  -3   5  10        0.01       -3.48      5.95 o 
  -2   5  10        0.78        2.07      5.35 o 
  -1   5  10        0.18       -1.71      4.72 o 
   0   5  10        0.54       -0.73      3.75 o 
   1   5  10       45.44       39.02      5.32 o 
   2   5  10        6.51        9.43      4.78 o 
   3   5  10        0.55       -6.17      4.11 o 
   4   5  10        2.17       -1.59      4.55 o 
   5   5  10        0.06       -0.95      5.89 o 
   6   5  10        8.10        9.44      6.28 o 
   7   5  10        2.33       12.01      7.96 o 
   8   5  10        2.16       -8.03      7.03 o 
   9   5  10        4.03       10.51     12.20 o 
 -10   6  10        8.05        9.48     11.26 o 
  -9   6  10        3.61        0.68      9.66 o 
  -8   6  10        0.98        5.81      9.62 o 
  -7   6  10       18.69       28.72     15.39 o 
  -6   6  10        7.61       10.18     10.32 o 
  -5   6  10        2.82       14.07      9.40 o 
  -4   6  10        1.29       -7.84      7.95 o 
  -3   6  10        1.36       10.45      8.86 o 
  -2   6  10       14.26       23.01      9.93 o 
  -1   6  10       19.11       18.85      9.66 o 
   0   6  10       11.26        9.49      7.27 o 
   1   6  10       14.55       24.20      7.87 o 
   2   6  10       49.08       52.09      9.12 o 
   3   6  10        4.30       -6.89      7.29 o 
   4   6  10        1.27       -2.01      7.56 o 
   5   6  10        0.81       -1.78      7.91 o 
 -19   0  11        1.21        3.38     13.14 o 
 -17   0  11       63.12       61.55     17.26 o 
 -15   0  11       80.84       49.17     15.39 o 
 -13   0  11       73.50       78.44     16.14 o 
 -11   0  11       28.50       45.04     13.14 o 
  -9   0  11       80.08       89.09     12.57 o 
  -7   0  11       28.15       28.49      6.88 o 
  -5   0  11      400.47      427.57     18.39 o 
  -3   0  11        1.57        3.02      3.48 o 
  -1   0  11      269.90      300.03     10.72 o 
   1   0  11      213.56      240.68      7.09 o 
   3   0  11       19.41       19.73      2.94 o 
   5   0  11      239.26      228.04      8.55 o 
   7   0  11        0.49        5.99      3.96 o 
   9   0  11      423.05      439.78     22.72 o 
  11   0  11       16.95       14.01      5.90 o 
  13   0  11        5.86       14.68      8.82 o 
 -19   1  11        2.04       -3.32      9.01 o 
 -18   1  11        0.91        3.63      9.19 o 
 -17   1  11        6.87      -13.06      9.95 o 
 -16   1  11        0.01       -3.38      8.21 o 
 -15   1  11        0.64       14.08      8.62 o 
 -14   1  11        1.37        9.38     11.63 o 
 -13   1  11        9.62        6.97      7.37 o 
 -12   1  11        6.28       12.46      5.54 o 
 -11   1  11       10.56       14.10      3.31 o 
 -10   1  11       12.09        8.20      2.69 o 
  -9   1  11       14.74       15.32      3.74 o 
  -8   1  11       75.37       66.35      5.46 o 
  -7   1  11      141.30      162.51     13.18 o 
  -6   1  11        0.67        5.95      4.45 o 
  -5   1  11      186.85      214.51     11.11 o 
  -4   1  11      228.94      238.82     14.30 o 
  -3   1  11        0.64        0.35      4.37 o 
  -2   1  11      106.53      137.13     13.21 o 
  -1   1  11        3.58        0.61      2.76 o 
   0   1  11      101.86      112.41      5.44 o 
   1   1  11       39.65       41.03      3.16 o 
   2   1  11      280.87      274.51      6.10 o 
   3   1  11       75.55       78.52      3.90 o 
   4   1  11       61.18       57.48      3.23 o 
   5   1  11       94.43       98.17      3.87 o 
   6   1  11       99.47      109.83      4.82 o 
   7   1  11      201.46      196.27      6.24 o 
   8   1  11        0.75        3.69      2.84 o 
   9   1  11        0.62       -0.94      3.14 o 
  10   1  11       40.41       42.81      7.50 o 
  11   1  11        0.45       -0.07      4.08 o 
  12   1  11        0.28        4.86      5.02 o 
  13   1  11        4.14       -3.74      6.06 o 
  14   1  11        0.15       -0.94     20.08 o 
 -18   2  11        5.04        8.63     13.14 o 
 -17   2  11        3.76        6.00     12.76 o 
 -16   2  11       21.95       12.39     11.63 o 
 -15   2  11        0.01       14.64     12.01 o 
 -14   2  11      117.80      128.53     14.18 o 
 -13   2  11       19.76       25.71      9.02 o 
 -12   2  11        3.84        6.47      7.03 o 
 -11   2  11        0.60        2.41      6.95 o 
 -10   2  11        4.32        4.12      3.39 o 
  -9   2  11       18.58       23.01      4.55 o 
  -8   2  11      421.08      416.29     11.92 o 
  -7   2  11      143.05      152.60      8.49 o 
  -6   2  11      101.86      104.46      6.44 o 
  -5   2  11      284.15      307.54     19.33 o 
  -4   2  11       63.33       52.96      5.25 o 
  -3   2  11       44.42       41.42      4.77 o 
  -2   2  11       27.97       39.06      5.48 o 
  -1   2  11       63.51       72.89      3.96 o 
   0   2  11       63.55       62.15      3.93 o 
   1   2  11       43.19       47.40      3.18 o 
   2   2  11       10.61        6.35      2.10 o 
   3   2  11       89.55       85.32      5.00 o 
   4   2  11        0.09        1.26      2.04 o 
   5   2  11       22.38       18.35      3.15 o 
   6   2  11      126.86      131.55      5.77 o 
   7   2  11        0.57       -2.18      2.78 o 
   8   2  11        6.70        7.68      3.26 o 
   9   2  11        0.55        4.74      4.04 o 
  10   2  11        8.08        8.12      4.46 o 
  11   2  11        1.02       -2.00      4.65 o 
  12   2  11        0.19       -2.45      5.82 o 
  13   2  11        0.32       13.51     12.01 o 
 -17   3  11        0.40        8.63     12.76 o 
 -16   3  11        3.99       -4.13     11.63 o 
 -15   3  11       14.46       22.52     13.51 o 
 -14   3  11       18.13       28.28      9.68 o 
 -13   3  11       53.40       40.76     10.19 o 
 -12   3  11        9.65       14.52      8.48 o 
 -11   3  11        3.71        1.24      6.84 o 
 -10   3  11        2.77       10.16      5.14 o 
  -9   3  11       93.73       90.02     10.78 o 
  -8   3  11      121.06      130.52      7.53 o 
  -7   3  11      155.41      144.94      8.74 o 
  -6   3  11       12.78       14.50      3.40 o 
  -5   3  11      206.16      214.70      8.45 o 
  -4   3  11       73.33       75.43      5.22 o 
  -3   3  11       42.59       41.71      4.29 o 
  -2   3  11      393.11      427.07     16.79 o 
  -1   3  11        0.09        4.61      2.96 o 
   0   3  11      148.85      150.92      6.37 o 
   1   3  11       61.09       63.96      4.23 o 
   2   3  11       95.25       96.93      5.24 o 
   3   3  11        0.02       -0.47      3.25 o 
   4   3  11       84.48       57.25      5.57 o 
   5   3  11        0.19        5.44      3.53 o 
   6   3  11        0.67       -1.61      3.56 o 
   7   3  11       13.96       13.12      8.07 o 
   8   3  11       27.45       28.79      6.77 o 
   9   3  11        1.75        3.20      4.78 o 
  10   3  11        1.16       -4.21      4.79 o 
  11   3  11        0.47       -7.76      5.17 o 
  12   3  11        0.03       -5.69      7.00 o 
 -15   4  11       10.87       28.52     15.39 o 
 -14   4  11        0.10        9.38     12.39 o 
 -13   4  11        0.15        2.49      9.15 o 
 -12   4  11        0.36       -1.67      7.83 o 
 -11   4  11       34.54       45.51     10.48 o 
 -10   4  11       16.80       16.61     22.33 o 
  -9   4  11        2.78        3.27      5.55 o 
  -8   4  11        8.18       11.29      4.72 o 
  -7   4  11       36.74       27.27      5.53 o 
  -6   4  11       34.76       32.62      4.61 o 
  -5   4  11       94.19       86.09      6.23 o 
  -4   4  11        8.17       15.58      4.03 o 
  -3   4  11        0.70       -1.50      3.63 o 
  -2   4  11       59.62       60.46      5.77 o 
  -1   4  11       27.74       14.52      4.25 o 
   0   4  11       21.31       18.61      4.32 o 
   1   4  11        4.29        5.76      4.59 o 
   2   4  11       50.08       41.12      5.25 o 
   3   4  11        2.96       -1.44      5.41 o 
   4   4  11        1.87       -5.25      4.26 o 
   5   4  11        0.49        2.57      4.65 o 
   6   4  11       20.40       19.52      7.20 o 
   7   4  11        0.43        9.15      5.05 o 
   8   4  11        0.37       -5.03      5.61 o 
   9   4  11        0.23        1.01      7.03 o 
  10   4  11        2.82        1.83      8.09 o 
 -13   5  11        1.36       28.15     14.64 o 
 -12   5  11        9.46       -0.38     12.01 o 
 -11   5  11        1.77       11.49      9.55 o 
 -10   5  11        1.29       -6.59     11.63 o 
  -9   5  11        2.14        6.43      9.01 o 
  -8   5  11       13.57       28.01      9.99 o 
  -7   5  11        0.27        0.47      8.09 o 
  -6   5  11       48.50       29.33     10.34 o 
  -5   5  11        0.02        4.04      8.06 o 
  -4   5  11       19.26       14.64      9.19 o 
  -3   5  11       32.08       30.04      6.54 o 
  -2   5  11       14.53       15.90      5.70 o 
  -1   5  11       41.08       52.30      7.26 o 
   0   5  11       10.34        6.83      5.51 o 
   1   5  11        6.25        7.42      4.88 o 
   2   5  11       23.48       10.46      7.14 o 
   3   5  11        0.12       -5.74      4.42 o 
   4   5  11        5.21        1.48      5.31 o 
   5   5  11        2.91        6.78      6.56 o 
   6   5  11        0.33       15.38      8.09 o 
   7   5  11        0.04       -2.21      7.15 o 
   8   5  11        0.00        2.62      8.09 o 
  -9   6  11        0.00       -7.85      9.28 o 
  -8   6  11       29.57       53.48     12.87 o 
  -7   6  11        4.12       11.26     10.35 o 
  -6   6  11       11.92       16.65     10.73 o 
  -5   6  11        0.29        9.21      9.81 o 
  -4   6  11        2.59      -10.04      8.48 o 
  -3   6  11        0.37        8.80      9.15 o 
  -2   6  11        0.62        4.31      9.28 o 
  -1   6  11       15.54       15.03     16.33 o 
   0   6  11       16.96       25.32     11.82 o 
   1   6  11       16.78       17.70      7.50 o 
   2   6  11        1.35       -3.38      8.33 o 
   3   6  11        1.50        0.87      9.95 o 
   4   6  11        2.23       -2.18      8.33 o 
 -18   0  12        4.28       -1.13     13.14 o 
 -16   0  12       34.97       36.40     15.01 o 
 -14   0  12       10.01        3.38     10.88 o 
 -12   0  12       32.36       42.03     13.51 o 
 -10   0  12       60.41       53.25      6.31 o 
  -8   0  12     1573.29     1655.43     41.00 o 
  -6   0  12      120.79      119.23     12.95 o 
  -4   0  12     1431.31     1431.45     35.16 o 
  -2   0  12      836.73      814.45     23.49 o 
   0   0  12      160.31      178.96      7.74 o 
   2   0  12       24.33       25.11      4.77 o 
   4   0  12        0.06       -3.47      2.66 o 
   6   0  12      646.56      627.97     14.80 o 
   8   0  12      217.67      209.73     16.70 o 
  10   0  12       31.11       36.68      8.82 o 
  12   0  12        0.33       -3.38     12.76 o 
 -18   1  12        3.82        4.89      9.54 o 
 -17   1  12        0.49        9.32      9.76 o 
 -16   1  12        1.01        6.40      9.15 o 
 -15   1  12        3.92       18.60      9.24 o 
 -14   1  12       20.41        8.76      8.28 o 
 -13   1  12       25.44       12.88      8.06 o 
 -12   1  12        0.13       -6.05     10.13 o 
 -11   1  12       10.19       10.94      2.76 o 
 -10   1  12        7.82       15.99      3.94 o 
  -9   1  12      192.27      189.86      8.69 o 
  -8   1  12       68.67       74.53      6.06 o 
  -7   1  12       82.60       94.74      8.62 o 
  -6   1  12      152.68      156.92     10.18 o 
  -5   1  12        6.02        8.23      5.82 o 
  -4   1  12       63.20       65.44      8.75 o 
  -3   1  12        3.96       -1.39      4.64 o 
  -2   1  12       52.28       57.98      7.12 o 
  -1   1  12       67.55       76.84      5.79 o 
   0   1  12        0.28        0.40      2.57 o 
   1   1  12      224.45      201.29      6.08 o 
   2   1  12       91.60      100.04      4.54 o 
   3   1  12       82.77       86.15      4.25 o 
   4   1  12       23.40       20.61      2.82 o 
   5   1  12       20.11       23.32      3.06 o 
   6   1  12      429.62      438.93      8.67 o 
   7   1  12      118.07      115.62      6.51 o 
   8   1  12        0.71       -2.48      3.44 o 
   9   1  12        8.15        2.73      3.35 o 
  10   1  12        0.68       -1.42      3.21 o 
  11   1  12        1.39        1.63      4.92 o 
  12   1  12        1.10       10.23      6.43 o 
  13   1  12        0.00       -6.28      7.53 o 
 -18   2  12        1.21       -1.13     12.39 o 
 -17   2  12        0.23       12.01     13.89 o 
 -16   2  12        2.08       18.39     12.76 o 
 -15   2  12       67.23       74.44     12.59 o 
 -14   2  12       28.05       34.42      9.78 o 
 -13   2  12       16.07       13.51     10.51 o 
 -12   2  12        0.17        3.43      7.03 o 
 -11   2  12        9.31        7.99      3.77 o 
 -10   2  12        1.99        3.64      7.46 o 
  -9   2  12       45.12       41.82      5.05 o 
  -8   2  12       40.51       22.59      4.67 o 
  -7   2  12      402.34      398.21     11.56 o 
  -6   2  12       17.19       24.08      4.57 o 
  -5   2  12       39.96       54.94      6.88 o 
  -4   2  12       56.34       52.13      6.50 o 
  -3   2  12       82.88       96.51      6.72 o 
  -2   2  12        1.37        1.79      2.73 o 
  -1   2  12       33.91       37.62      3.47 o 
   0   2  12       43.53       48.90      3.53 o 
   1   2  12       45.68       55.98      3.55 o 
   2   2  12        1.47        1.24      2.10 o 
   3   2  12       67.15       72.90      3.82 o 
   4   2  12       70.49       73.91      4.23 o 
   5   2  12       11.72       21.17      3.52 o 
   6   2  12       15.48       11.37      3.24 o 
   7   2  12       98.87       92.80      6.20 o 
   8   2  12       11.74       18.19      4.20 o 
   9   2  12        0.22       -1.49      3.64 o 
  10   2  12        0.08       -0.85      4.22 o 
  11   2  12        6.99       11.99      6.18 o 
  12   2  12        0.00        8.63     12.39 o 
 -17   3  12        2.07       -9.76     12.39 o 
 -16   3  12        0.85       13.89     13.51 o 
 -15   3  12        2.37       10.51     13.51 o 
 -14   3  12       42.85        0.08     10.70 o 
 -13   3  12        1.91        7.95      9.76 o 
 -12   3  12       42.36       41.01      9.93 o 
 -11   3  12       22.98       31.26      4.75 o 
 -10   3  12        5.26        7.84      6.91 o 
  -9   3  12       12.49        8.78      4.44 o 
  -8   3  12       12.09       11.25      4.82 o 
  -7   3  12      153.14      162.60      8.45 o 
  -6   3  12        7.01        3.99      3.38 o 
  -5   3  12       34.95       42.03      4.58 o 
  -4   3  12      105.77       99.60      6.11 o 
  -3   3  12      160.81      160.00     14.46 o 
  -2   3  12      136.30      151.77     12.72 o 
  -1   3  12      247.70      272.00      8.91 o 
   0   3  12      341.92      359.33     11.67 o 
   1   3  12       47.97       47.40      4.70 o 
   2   3  12       12.46        7.21      3.44 o 
   3   3  12        3.26       -0.68      3.48 o 
   4   3  12        0.05        1.96      3.61 o 
   5   3  12       61.09       73.67      6.34 o 
   6   3  12        5.73        6.49      4.13 o 
   7   3  12        0.05        6.68      5.74 o 
   8   3  12        0.02       -6.80      4.55 o 
   9   3  12        1.31       -0.66      4.99 o 
  10   3  12        5.86        4.28      5.98 o 
  11   3  12        2.04       12.51      6.56 o 
 -15   4  12        7.58      -18.01     12.01 o 
 -14   4  12        1.67       13.51     13.14 o 
 -13   4  12        0.87       -8.73      8.65 o 
 -12   4  12       12.85        8.31      9.13 o 
 -11   4  12        0.02       -1.38     13.70 o 
 -10   4  12       27.59       35.69      6.38 o 
  -9   4  12        4.21       -2.40      4.16 o 
  -8   4  12        9.42       13.07      8.42 o 
  -7   4  12       23.68       23.59      7.77 o 
  -6   4  12       33.30       21.49      4.62 o 
  -5   4  12        1.16        0.32      3.66 o 
  -4   4  12       25.96       19.44      4.61 o 
  -3   4  12       17.23       15.06      5.04 o 
  -2   4  12       78.90       65.03      9.02 o 
  -1   4  12       59.01       52.14      5.95 o 
   0   4  12       32.38       38.41      5.08 o 
   1   4  12       15.02       14.47      4.49 o 
   2   4  12      108.93      102.78      8.33 o 
   3   4  12        5.23        6.14      4.34 o 
   4   4  12        0.00       -5.44      6.56 o 
   5   4  12       29.52       45.53      9.10 o 
   6   4  12        7.82        7.75      5.14 o 
   7   4  12        3.42       11.12      6.25 o 
   8   4  12        0.01        3.47      7.37 o 
   9   4  12        0.26       -5.46      6.94 o 
  10   4  12        0.02        4.25      8.33 o 
 -12   5  12        0.87       16.15     10.79 o 
 -11   5  12        5.11        1.65     10.88 o 
 -10   5  12        1.79       -7.18      8.75 o 
  -9   5  12        1.40       -3.55      8.65 o 
  -8   5  12       20.47       29.84     10.99 o 
  -7   5  12       39.22       30.29     11.82 o 
  -6   5  12        2.35       -6.98      7.91 o 
  -5   5  12        3.12        1.03      8.21 o 
  -4   5  12        4.62        5.61      8.33 o 
  -3   5  12        4.49        3.52      8.33 o 
  -2   5  12        7.50        0.46      7.95 o 
  -1   5  12        1.04       -1.81      5.46 o 
   0   5  12       31.88       27.10      5.66 o 
   1   5  12       15.61        4.54      5.06 o 
   2   5  12        1.28       -2.06      6.50 o 
   3   5  12        0.04       -1.84      7.43 o 
   4   5  12        4.94        0.87      7.48 o 
   5   5  12        0.05       -2.83      7.68 o 
   6   5  12        1.25      -10.88      9.76 o 
   7   5  12        0.15        2.93      8.21 o 
  -8   6  12        1.21       11.68     10.51 o 
  -7   6  12        1.95        8.53      9.93 o 
  -6   6  12        1.18       -5.29     10.88 o 
  -5   6  12        0.44       -1.61      9.28 o 
  -4   6  12        5.08       17.22     10.48 o 
  -3   6  12        8.93        3.38     14.64 o 
  -2   6  12       34.60       15.39     15.39 o 
  -1   6  12        2.75        3.94      8.65 o 
   0   6  12        0.12        3.92      8.38 o 
   1   6  12        0.17        4.10      8.86 o 
   2   6  12        2.14        1.38      9.01 o 
 -17   0  13        0.09        0.75     12.01 o 
 -15   0  13       18.23       19.52     13.14 o 
 -13   0  13        6.89       -1.50     10.88 o 
 -11   0  13      128.40       98.96     12.39 o 
  -9   0  13        0.00        6.38     10.51 o 
  -7   0  13       50.03       48.69      9.24 o 
  -5   0  13        4.58        7.13      6.10 o 
  -3   0  13       16.12        5.82      5.57 o 
  -1   0  13      474.33      481.59     37.16 o 
   1   0  13        0.69       -2.53      3.63 o 
   3   0  13        4.67        6.07      3.22 o 
   5   0  13      164.62      158.31      8.84 o 
   7   0  13        1.57        0.18      4.23 o 
   9   0  13       22.03       13.14      7.70 o 
  11   0  13        0.22        1.44      6.62 o 
 -18   1  13        0.08       -6.02     16.89 o 
 -17   1  13        0.34       -9.20      8.89 o 
 -16   1  13       77.86       76.59     18.58 o 
 -15   1  13       10.61       14.01      9.15 o 
 -14   1  13        8.62        4.48      8.62 o 
 -13   1  13        0.03       -3.99      5.70 o 
 -12   1  13        1.84        0.99      3.60 o 
 -11   1  13        6.66        1.33      3.30 o 
 -10   1  13      119.39      121.97      7.46 o 
  -9   1  13       77.30       69.70      6.21 o 
  -8   1  13      518.99      509.15     33.23 o 
  -7   1  13        9.08       12.36      5.19 o 
  -6   1  13      110.86      115.26     10.34 o 
  -5   1  13        6.51        4.13      5.84 o 
  -4   1  13      164.51      168.72     13.13 o 
  -3   1  13       30.96       20.83     16.14 o 
  -2   1  13      113.43      113.98      8.26 o 
  -1   1  13       60.38       66.82      4.90 o 
   0   1  13        8.29        9.34      4.20 o 
   1   1  13      182.68      181.92     10.26 o 
   2   1  13        0.09        0.87      2.32 o 
   3   1  13       47.66       51.29      3.79 o 
   4   1  13      207.99      207.20      7.87 o 
   5   1  13        5.75       -3.57      2.88 o 
   6   1  13        1.32       -2.21      2.77 o 
   7   1  13        1.51        0.78      2.96 o 
   8   1  13        1.27        0.38      3.37 o 
   9   1  13        2.74        0.68      3.59 o 
  10   1  13        3.04        5.59      4.26 o 
  11   1  13        0.05       -1.83      5.82 o 
  12   1  13        0.01        2.00      6.48 o 
 -17   2  13        2.63      -16.33     10.88 o 
 -16   2  13       11.26        4.13     12.76 o 
 -15   2  13       49.74       67.84     12.59 o 
 -14   2  13       17.26       17.88     11.82 o 
 -13   2  13        7.37       10.73      8.36 o 
 -12   2  13        1.20        0.10      6.48 o 
 -11   2  13        0.01       -5.02      4.19 o 
 -10   2  13       35.20       38.45      5.84 o 
  -9   2  13      496.51      500.43     21.02 o 
  -8   2  13       11.99        6.17      4.23 o 
  -7   2  13       46.84       51.44      5.76 o 
  -6   2  13        0.99       -7.04      5.73 o 
  -5   2  13      115.37       99.18      8.88 o 
  -4   2  13        0.07       -2.51      3.57 o 
  -3   2  13       82.78       85.96      6.72 o 
  -2   2  13      203.50      222.09      7.18 o 
  -1   2  13        3.49        1.21      2.69 o 
   0   2  13       44.97       46.28      4.02 o 
   1   2  13       49.16       38.12      3.31 o 
   2   2  13        3.52        2.01      2.41 o 
   3   2  13        1.48        1.84      2.68 o 
   4   2  13      243.33      229.69     12.19 o 
   5   2  13        7.61        2.75      3.18 o 
   6   2  13       28.28       28.07      3.93 o 
   7   2  13        9.65        9.04      3.31 o 
   8   2  13        2.98        1.98      5.34 o 
   9   2  13        0.01       -1.80      4.27 o 
  10   2  13        3.40        1.09      4.56 o 
  11   2  13        0.79        5.20      9.57 o 
 -16   3  13        1.21        7.13     14.26 o 
 -15   3  13        0.89        0.00     13.14 o 
 -14   3  13       33.77       33.47     12.20 o 
 -13   3  13        2.91       -8.82      7.96 o 
 -12   3  13        1.96       -6.70     12.20 o 
 -11   3  13       23.54       29.93      5.34 o 
 -10   3  13       46.05       33.65      6.84 o 
  -9   3  13       78.79       96.47      8.03 o 
  -8   3  13      133.36      122.46     12.80 o 
  -7   3  13       34.06       38.08      5.31 o 
  -6   3  13       79.07       79.89      5.78 o 
  -5   3  13      195.94      186.17      8.23 o 
  -4   3  13       16.54       18.50      4.15 o 
  -3   3  13       35.20       28.59      5.26 o 
  -2   3  13       33.99       39.77      4.84 o 
  -1   3  13       20.17       19.88      4.96 o 
   0   3  13       92.81       90.59      7.29 o 
   1   3  13       76.56       71.87      6.27 o 
   2   3  13       17.74       19.45      4.35 o 
   3   3  13       24.14       35.26      4.53 o 
   4   3  13        0.42        1.87      3.92 o 
   5   3  13        2.42       -4.12      3.88 o 
   6   3  13       17.18       13.07      4.66 o 
   7   3  13        2.07        6.29      5.23 o 
   8   3  13        0.16        3.89      5.09 o 
   9   3  13        1.87        4.25      5.94 o 
  10   3  13        1.36       14.92      6.79 o 
 -15   4  13        2.20      -17.26     13.14 o 
 -14   4  13        0.39       -0.75     13.51 o 
 -13   4  13        1.35        1.95      9.78 o 
 -12   4  13        0.32        6.76      9.29 o 
 -11   4  13        1.42        0.62      8.62 o 
 -10   4  13        7.69       12.43      5.00 o 
  -9   4  13       29.26       28.81      5.99 o 
  -8   4  13       28.56       28.53      6.90 o 
  -7   4  13        0.05        8.41      5.04 o 
  -6   4  13        1.25       -0.68      4.67 o 
  -5   4  13        6.78        6.96      4.23 o 
  -4   4  13       21.91       19.66      6.83 o 
  -3   4  13       35.42       37.66      6.88 o 
  -2   4  13        0.00        0.98      4.19 o 
  -1   4  13        1.28       -3.00      4.44 o 
   0   4  13       86.41       70.67      7.37 o 
   1   4  13        6.28        5.77      4.91 o 
   2   4  13       14.15       12.73      5.26 o 
   3   4  13       27.32       32.04      6.05 o 
   4   4  13        8.61        7.39      5.22 o 
   5   4  13        1.53       11.12     10.18 o 
   6   4  13        8.03       14.69      6.53 o 
   7   4  13        7.30       15.10      6.71 o 
   8   4  13        7.85       11.66      7.80 o 
   9   4  13        4.04        6.83      8.86 o 
 -12   5  13        1.58       12.90     10.73 o 
 -11   5  13        0.65       -3.19      9.29 o 
 -10   5  13        5.70       -6.50     24.21 o 
  -9   5  13        0.13       -3.08      8.62 o 
  -8   5  13        0.76       -2.06      8.76 o 
  -7   5  13        0.24        9.22      9.01 o 
  -6   5  13       36.57       28.01     10.88 o 
  -5   5  13        0.11       -1.35      7.95 o 
  -4   5  13       41.43       52.96     18.01 o 
  -3   5  13       10.24        6.80      8.86 o 
  -2   5  13        0.26       -2.59      8.48 o 
  -1   5  13        0.01        1.65     13.14 o 
   0   5  13        4.83       -0.76      7.42 o 
   1   5  13        3.14       -7.01      4.83 o 
   2   5  13        4.16       -1.96      5.02 o 
   3   5  13        0.86       -1.26     12.62 o 
   4   5  13        0.00        4.02      8.06 o 
   5   5  13        1.93      -10.13      7.70 o 
   6   5  13        0.19        2.15      7.91 o 
  -6   6  13        0.25       -2.92      9.66 o 
  -5   6  13        4.99        3.63     12.20 o 
  -4   6  13        1.02       -0.92      9.45 o 
  -3   6  13        5.71       -6.76     14.26 o 
  -2   6  13        0.08      -12.60      8.40 o 
  -1   6  13        6.67        3.79      9.78 o 
   0   6  13        5.44       16.69      9.89 o 
 -18   0  14        6.08       26.27     14.26 o 
 -16   0  14       27.36       29.65     15.39 o 
 -14   0  14        0.04      -14.64      9.76 o 
 -12   0  14      191.19      201.63     16.89 o 
 -10   0  14      341.50      355.60     15.64 o 
  -8   0  14      121.97      130.15     13.14 o 
  -6   0  14       42.93       32.64      8.09 o 
  -4   0  14      294.90      299.62     15.39 o 
  -2   0  14       74.43       72.21     24.58 o 
   0   0  14      247.13      243.66      9.44 o 
   2   0  14      234.74      223.99      9.79 o 
   4   0  14       38.84       35.44      5.48 o 
   6   0  14        3.02       -3.83      4.17 o 
   8   0  14        0.02        0.10      5.29 o 
  10   0  14        0.00        9.81      7.42 o 
 -18   1  14        0.28       -6.59      9.42 o 
 -17   1  14       35.35       13.91     14.26 o 
 -16   1  14        6.94      -12.39      9.01 o 
 -15   1  14       31.65       31.53     10.88 o 
 -14   1  14        3.99        4.73      9.57 o 
 -13   1  14        1.07        3.61      6.71 o 
 -12   1  14       22.83       15.31      3.52 o 
 -11   1  14        0.51       -2.78      3.38 o 
 -10   1  14       34.07       33.41      9.73 o 
  -9   1  14      126.64      126.44      9.13 o 
  -8   1  14       30.84       27.41      6.78 o 
  -7   1  14       55.96       61.05      8.06 o 
  -6   1  14        0.00        5.73      6.04 o 
  -5   1  14        0.33       -0.75      8.26 o 
  -4   1  14       23.24       19.75     18.01 o 
  -3   1  14        1.44        2.76      6.76 o 
  -2   1  14       24.82       22.11      6.62 o 
  -1   1  14       95.07      100.00      6.73 o 
   0   1  14       69.01       59.66      5.01 o 
   1   1  14        9.21        8.42      3.23 o 
   2   1  14      499.69      482.36      9.29 o 
   3   1  14       68.16       76.26      5.51 o 
   4   1  14       17.24       18.85      3.65 o 
   5   1  14      150.66      159.36      7.80 o 
   6   1  14      119.20      122.19      5.99 o 
   7   1  14       25.75       30.93      4.30 o 
   8   1  14        0.50       -1.09      3.63 o 
   9   1  14        0.65        2.74      4.24 o 
  10   1  14        3.68        9.60      7.92 o 
  11   1  14        0.36       -0.73      6.29 o 
 -17   2  14        1.80       16.89     16.14 o 
 -16   2  14       43.04       71.31     19.52 o 
 -15   2  14        1.31        3.43      9.28 o 
 -14   2  14        8.14       -0.20      8.60 o 
 -13   2  14        0.64       -0.38      7.96 o 
 -12   2  14        0.13       -6.69      4.46 o 
 -11   2  14       60.83       61.97      6.82 o 
 -10   2  14       48.74       45.30      6.27 o 
  -9   2  14       54.01       41.49      6.45 o 
  -8   2  14       13.04       15.66      6.30 o 
  -7   2  14      243.38      236.01     10.61 o 
  -6   2  14       20.56       21.55      8.18 o 
  -5   2  14        4.92        1.64      5.03 o 
  -4   2  14        0.52       -5.47      3.77 o 
  -3   2  14       35.84       35.34      5.45 o 
  -2   2  14      209.78      207.88      8.03 o 
  -1   2  14        3.48        1.31      3.75 o 
   0   2  14        5.62        3.01      2.82 o 
   1   2  14       66.17       63.10      4.48 o 
   2   2  14      201.17      200.90      8.94 o 
   3   2  14        5.66       -0.54      3.07 o 
   4   2  14        0.31       -0.21      3.60 o 
   5   2  14        0.27       -4.60      3.07 o 
   6   2  14       11.85       10.35      3.60 o 
   7   2  14       32.83       35.72      5.19 o 
   8   2  14       26.17       29.02      5.43 o 
   9   2  14        0.07        9.15      4.94 o 
  10   2  14        2.46        0.97      7.64 o 
  11   2  14        0.83        2.63     10.88 o 
 -16   3  14        5.13       21.39     16.51 o 
 -15   3  14        6.53        0.38     12.39 o 
 -14   3  14        2.19       -4.50      8.62 o 
 -13   3  14        0.11        1.37      8.82 o 
 -12   3  14        2.64        6.35      4.51 o 
 -11   3  14      104.47      104.17     14.91 o 
 -10   3  14       42.84       43.95     11.69 o 
  -9   3  14       26.53       26.80      5.89 o 
  -8   3  14       26.01       32.44      5.53 o 
  -7   3  14       71.14       78.45      8.50 o 
  -6   3  14       36.96       35.08      5.35 o 
  -5   3  14       10.49       11.52      4.59 o 
  -4   3  14       63.04       72.25      7.69 o 
  -3   3  14        0.01        5.54      4.47 o 
  -2   3  14       14.11       28.77      6.12 o 
  -1   3  14       32.30       32.90      5.65 o 
   0   3  14       14.94       26.47      8.84 o 
   1   3  14        0.19        7.87      6.87 o 
   2   3  14        3.21        6.26      4.10 o 
   3   3  14       10.01       11.36      4.11 o 
   4   3  14        0.24       -2.94      4.06 o 
   5   3  14        1.17        4.37      4.42 o 
   6   3  14       22.14       20.48      5.32 o 
   7   3  14        2.36       -2.91      5.05 o 
   8   3  14        2.39       -0.64      6.13 o 
   9   3  14        0.02        1.31      6.41 o 
 -14   4  14        0.84      -10.51     13.51 o 
 -13   4  14       11.81       11.52     17.83 o 
 -12   4  14        6.35      -10.51      8.98 o 
 -11   4  14        0.15        8.81      4.54 o 
 -10   4  14       27.10        9.67      9.42 o 
  -9   4  14       31.21       21.99     10.48 o 
  -8   4  14        7.70       18.82      9.51 o 
  -7   4  14       41.99       35.47     10.35 o 
  -6   4  14        0.77       -2.96      7.74 o 
  -5   4  14        0.05       -5.74      3.82 o 
  -4   4  14       14.92       12.84      6.03 o 
  -3   4  14       75.42       66.06      6.68 o 
  -2   4  14      117.26      100.22     11.11 o 
  -1   4  14        0.00       -3.80      4.70 o 
   0   4  14       15.84       15.24      6.10 o 
   1   4  14        0.74        2.01      4.65 o 
   2   4  14        1.40       -6.78      4.52 o 
   3   4  14        0.04        4.81      4.55 o 
   4   4  14        3.19        3.00      5.48 o 
   5   4  14        2.10       -2.28      5.92 o 
   6   4  14        0.03        9.81      6.60 o 
   7   4  14        2.19        2.17     10.51 o 
 -11   5  14        3.77       -2.48     15.76 o 
 -10   5  14        7.35       12.20     10.73 o 
  -9   5  14        0.86       14.55     10.61 o 
  -8   5  14        0.06       12.18      9.99 o 
  -7   5  14       18.25       26.31     10.61 o 
  -6   5  14        0.81       10.99      9.66 o 
  -5   5  14        2.09        2.36      9.68 o 
  -4   5  14       10.75        1.39      8.82 o 
  -3   5  14        7.70      -10.45     11.07 o 
  -2   5  14        2.00      -15.01     11.63 o 
  -1   5  14        1.72       -4.61      7.21 o 
   0   5  14        0.34       16.40      8.92 o 
   1   5  14        2.19        8.79      8.18 o 
   2   5  14        0.04       -3.74      7.68 o 
   3   5  14        5.03        5.68      8.44 o 
   4   5  14        0.17       -1.42      8.06 o 
 -17   0  15        0.35      -12.39     12.01 o 
 -15   0  15       12.21       13.89     13.89 o 
 -13   0  15       68.23       62.30     17.64 o 
 -11   0  15        0.77       -2.79      6.94 o 
  -9   0  15       16.79        6.00     11.26 o 
  -7   0  15        9.05        5.77      7.13 o 
  -5   0  15       59.36       60.15      9.95 o 
  -3   0  15        0.47       -1.89      5.97 o 
  -1   0  15       99.17      116.73      7.70 o 
   1   0  15        6.16        6.51      4.06 o 
   3   0  15       37.06       47.86      7.92 o 
   5   0  15        0.92       12.38      4.81 o 
   7   0  15       38.97       40.74      7.50 o 
   9   0  15        0.04       -4.32      6.90 o 
  11   0  15        0.93       11.63     12.01 o 
 -17   1  15       33.30       32.60     27.96 o 
 -16   1  15        9.18        9.98     17.26 o 
 -15   1  15        2.65        4.21     11.63 o 
 -14   1  15        2.34        1.16     10.13 o 
 -13   1  15       18.50       14.47      4.50 o 
 -12   1  15       10.29        7.10      3.55 o 
 -11   1  15       70.09       55.00      6.27 o 
 -10   1  15       43.87       45.34      6.66 o 
  -9   1  15        0.05       -1.57      5.18 o 
  -8   1  15        0.78       -5.25      6.37 o 
  -7   1  15       11.66        4.97      5.78 o 
  -6   1  15       19.18       18.01      6.28 o 
  -5   1  15       14.59       -1.13      9.76 o 
  -4   1  15      204.78      202.52     15.24 o 
  -3   1  15      173.18      193.92     14.86 o 
  -2   1  15      149.13      136.71     22.36 o 
  -1   1  15      150.63      163.43      8.80 o 
   0   1  15      191.86      194.53      9.84 o 
   1   1  15      163.94      162.59      7.69 o 
   2   1  15        0.39       -5.41      3.84 o 
   3   1  15      100.04      112.61      6.56 o 
   4   1  15      219.12      247.58      8.18 o 
   5   1  15        0.57       -3.25      3.20 o 
   6   1  15       12.80        3.24      3.85 o 
   7   1  15       12.52       10.77      4.61 o 
   8   1  15        7.85       12.14      5.42 o 
   9   1  15        0.09       -3.43      4.79 o 
  10   1  15        0.78        0.89      6.43 o 
 -16   2  15        5.45        0.75     14.26 o 
 -15   2  15        4.58       -4.70     18.58 o 
 -14   2  15       12.79       16.66      9.66 o 
 -13   2  15       28.53       29.43     10.46 o 
 -12   2  15       14.31       13.44      4.08 o 
 -11   2  15        7.79       -1.01      4.67 o 
 -10   2  15        8.23        8.00      8.46 o 
  -9   2  15      263.82      234.34     11.94 o 
  -8   2  15       41.06       38.19      9.31 o 
  -7   2  15        3.12        6.58     13.14 o 
  -6   2  15       32.06       40.45     10.37 o 
  -5   2  15        0.01        5.39      4.37 o 
  -4   2  15        2.34       -4.30      4.28 o 
  -3   2  15        0.22        5.95      4.61 o 
  -2   2  15        7.92        9.86      3.77 o 
  -1   2  15       23.52       23.38      4.13 o 
   0   2  15      194.84      208.96     11.36 o 
   1   2  15        0.18        0.30      3.47 o 
   2   2  15        0.00       -0.82      3.09 o 
   3   2  15       35.38       39.52      4.32 o 
   4   2  15       18.59       19.96      3.99 o 
   5   2  15        6.82        6.88      3.60 o 
   6   2  15        1.10       -1.19      4.45 o 
   7   2  15        1.39       -2.26      5.36 o 
   8   2  15        8.36        6.68      6.50 o 
   9   2  15        0.02        1.90      7.56 o 
  10   2  15        0.57       -8.63     10.51 o 
 -15   3  15        4.29       18.01     16.14 o 
 -14   3  15        0.09       22.20     19.89 o 
 -13   3  15       28.44       26.31     10.73 o 
 -12   3  15       40.41       44.74      6.69 o 
 -11   3  15        7.92        8.63      5.22 o 
 -10   3  15        0.64       -4.56      4.88 o 
  -9   3  15       26.98       30.95     10.83 o 
  -8   3  15       88.13       69.75      6.54 o 
  -7   3  15        8.89        1.82      4.32 o 
  -6   3  15        0.02       -4.50      4.04 o 
  -5   3  15        0.95        5.87      5.20 o 
  -4   3  15       15.62       22.36      7.64 o 
  -3   3  15       12.67       12.61      5.85 o 
  -2   3  15       49.22       50.95      6.67 o 
  -1   3  15       18.63       24.08      5.69 o 
   0   3  15       34.85       30.91      5.90 o 
   1   3  15        0.01        1.07      4.50 o 
   2   3  15        0.10       -2.54      4.17 o 
   3   3  15        0.44        4.10      4.45 o 
   4   3  15        3.53       -5.19      4.16 o 
   5   3  15        7.52        8.30      4.91 o 
   6   3  15        5.21        6.58      8.72 o 
   7   3  15        0.02       -4.41      6.19 o 
   8   3  15        1.60        2.97      7.83 o 
 -13   4  15        0.67        3.07     10.15 o 
 -12   4  15        0.08       10.57     10.15 o 
 -11   4  15        4.83       11.21     10.07 o 
 -10   4  15       22.06       25.71     10.84 o 
  -9   4  15        9.14       11.06      9.47 o 
  -8   4  15        0.44       11.26      9.82 o 
  -7   4  15        4.09        3.03     11.63 o 
  -6   4  15        3.92       -2.60      9.57 o 
  -5   4  15        8.36       19.99      9.35 o 
  -4   4  15        1.57        0.78      5.35 o 
  -3   4  15       36.61       53.10      8.14 o 
  -2   4  15        9.56        6.99      5.22 o 
  -1   4  15       10.72       10.48      7.57 o 
   0   4  15        9.58        1.90      9.28 o 
   1   4  15        7.30       -1.99      5.56 o 
   2   4  15        1.58        2.92      5.81 o 
   3   4  15        3.45        3.46      5.41 o 
   4   4  15       16.43       22.30      7.13 o 
   5   4  15        2.75       -2.01      6.04 o 
   6   4  15        0.58        1.75      6.58 o 
 -10   5  15       18.05       38.78     12.60 o 
  -9   5  15        9.57       10.31     10.84 o 
  -8   5  15        0.95       -0.25      9.54 o 
  -7   5  15        3.06        3.67      9.40 o 
  -6   5  15        0.03        4.54      9.68 o 
  -5   5  15        0.11        9.95      9.82 o 
  -4   5  15       24.32       33.21     11.15 o 
  -3   5  15        0.20       11.63     14.64 o 
  -2   5  15        9.39       25.15     15.76 o 
  -1   5  15        4.03       -2.40      7.94 o 
   0   5  15        8.02       -2.38      8.28 o 
   1   5  15       10.15       12.76     11.82 o 
   2   5  15        2.81        6.02     17.45 o 
   3   5  15        4.75       13.99      9.68 o 
 -16   0  16        7.48       -3.75     13.51 o 
 -14   0  16        4.00      -10.88     12.76 o 
 -12   0  16       28.51       18.05      8.82 o 
 -10   0  16      231.74      262.34     27.77 o 
  -8   0  16        9.49       21.96      8.23 o 
  -6   0  16       37.80       29.59     13.32 o 
  -4   0  16      367.33      289.88     18.31 o 
  -2   0  16       15.58       15.84      7.53 o 
   0   0  16        6.96       11.51      5.54 o 
   2   0  16       98.71      112.11      9.31 o 
   4   0  16      146.81      137.02     12.11 o 
   6   0  16        5.46       10.84      7.15 o 
   8   0  16        0.03        6.54      7.83 o 
 -17   1  16        2.56       -2.59     10.53 o 
 -16   1  16        5.11        7.89     11.01 o 
 -15   1  16        7.25       -3.09      9.40 o 
 -14   1  16        2.85       12.25     10.34 o 
 -13   1  16        0.27       -3.90      4.04 o 
 -12   1  16       13.46        9.54      5.09 o 
 -11   1  16       14.25       11.99      5.09 o 
 -10   1  16        3.13       -0.44      4.77 o 
  -9   1  16        1.17       -1.65      5.97 o 
  -8   1  16        0.50        0.62      7.27 o 
  -7   1  16        0.79        5.73      7.53 o 
  -6   1  16       14.91       16.27      6.48 o 
  -5   1  16       26.68       31.53      8.76 o 
  -4   1  16        0.09       -1.97      6.50 o 
  -3   1  16       32.71       39.74      6.06 o 
  -2   1  16      138.54      144.91      7.88 o 
  -1   1  16        6.77        5.78      3.87 o 
   0   1  16       35.91       35.62      4.16 o 
   1   1  16       11.01       15.14      4.64 o 
   2   1  16       35.29       24.12      4.80 o 
   3   1  16        1.11       -1.95      3.48 o 
   4   1  16        6.16       11.10      3.80 o 
   5   1  16       41.78       38.89      4.65 o 
   6   1  16        1.32       -1.55      4.24 o 
   7   1  16        0.14       -2.15      6.28 o 
   8   1  16        8.72       13.59      5.94 o 
   9   1  16        2.26       12.44      7.13 o 
 -16   2  16        2.57       21.39     17.64 o 
 -15   2  16       25.33       17.12     10.82 o 
 -14   2  16       52.99       55.06     12.87 o 
 -13   2  16        0.10        1.41      5.91 o 
 -12   2  16        8.78       13.08      9.54 o 
 -11   2  16      137.10      117.21     14.83 o 
 -10   2  16       16.28       13.51      6.01 o 
  -9   2  16       73.50       69.93     12.32 o 
  -8   2  16       18.98       14.51      7.37 o 
  -7   2  16        1.76        1.69      7.43 o 
  -6   2  16       13.48       11.12      8.44 o 
  -5   2  16       33.68       31.40      6.95 o 
  -4   2  16      130.52      143.15     11.86 o 
  -3   2  16       17.43       13.70      4.27 o 
  -2   2  16      263.84      301.12     10.11 o 
  -1   2  16      113.53      108.97      6.88 o 
   0   2  16        2.57        5.13      3.65 o 
   1   2  16        9.32       11.44      3.83 o 
   2   2  16       26.68       22.75      4.92 o 
   3   2  16      104.19       98.77      6.73 o 
   4   2  16       33.73       48.14      5.42 o 
   5   2  16        0.10       -2.19      5.12 o 
   6   2  16        2.87       -4.16      5.99 o 
   7   2  16        0.23       -4.43      7.00 o 
   8   2  16        4.46        6.50     12.39 o 
 -14   3  16        1.59       -3.68      9.81 o 
 -13   3  16        2.76        0.29      9.51 o 
 -12   3  16        1.88        9.52      9.81 o 
 -11   3  16        0.10       11.95     11.45 o 
 -10   3  16      117.82      108.28     15.12 o 
  -9   3  16        6.02        3.71      5.94 o 
  -8   3  16        1.32       -7.39      5.11 o 
  -7   3  16        1.24        2.72      5.73 o 
  -6   3  16        1.23       -6.16      4.11 o 
  -5   3  16        2.40        6.79     10.25 o 
  -4   3  16       18.75        4.46      8.59 o 
  -3   3  16      276.97      277.97     15.72 o 
  -2   3  16       63.96       64.97      8.56 o 
  -1   3  16        0.59       -1.39      5.51 o 
   0   3  16        1.95        9.40      5.74 o 
   1   3  16        0.36       -6.25      4.77 o 
   2   3  16        0.36       -5.52      3.68 o 
   3   3  16        0.02       -2.17      4.59 o 
   4   3  16       10.29        9.32      5.78 o 
   5   3  16        0.65        6.92      6.64 o 
   6   3  16        0.04       -1.31      7.70 o 
   7   3  16        2.36       16.47      9.15 o 
 -12   4  16        3.23       18.39     18.20 o 
 -11   4  16       20.10        7.02     11.82 o 
 -10   4  16        0.29       -5.19     29.27 o 
  -9   4  16        0.33       -7.25      9.13 o 
  -8   4  16        5.32       25.08     10.46 o 
  -7   4  16        1.78        9.45      9.28 o 
  -6   4  16       28.41       36.90     11.52 o 
  -5   4  16        0.23       -3.30      8.36 o 
  -4   4  16        4.13       -0.36      5.90 o 
  -3   4  16       20.06       23.56      7.12 o 
  -2   4  16       21.09       19.54     12.39 o 
  -1   4  16        1.85       16.26      9.67 o 
   0   4  16        0.09        1.02      6.26 o 
   1   4  16       18.95       16.84      6.78 o 
   2   4  16        1.43       -7.39      4.93 o 
   3   4  16        0.07       -2.81      6.71 o 
   4   4  16        0.62        2.29     11.45 o 
   5   4  16        2.05        6.09      9.24 o 
  -8   5  16        2.81       10.42     10.58 o 
  -7   5  16       15.57        5.07     14.07 o 
  -6   5  16        0.63        7.13     10.08 o 
  -5   5  16        9.34       -4.31      9.68 o 
  -4   5  16        3.49        4.88     14.64 o 
  -3   5  16        6.74      -12.39     13.14 o 
  -2   5  16        5.60       12.90      9.28 o 
  -1   5  16        3.57       19.49      9.99 o 
   0   5  16        1.02       16.59     12.57 o 
 -15   0  17        0.79       -0.75     14.26 o 
 -13   0  17        5.68       -1.42     12.76 o 
 -11   0  17       85.71       63.00     15.58 o 
  -9   0  17        2.46        5.25     12.39 o 
  -7   0  17        0.41       -3.38      6.84 o 
  -5   0  17       12.62       24.35      8.75 o 
  -3   0  17      489.81      510.88     34.72 o 
  -1   0  17        2.21       -2.23      4.13 o 
   1   0  17       12.33       20.08      6.32 o 
   3   0  17        0.80       -1.91      4.96 o 
   5   0  17        8.70       15.01     10.51 o 
   7   0  17        0.00        1.65      7.56 o 
 -16   1  17       10.16        4.42     16.33 o 
 -15   1  17        4.59        6.32     10.73 o 
 -14   1  17        0.00       -3.43      9.54 o 
 -13   1  17       10.07       -1.75      4.79 o 
 -12   1  17       27.13       14.54      4.54 o 
 -11   1  17        0.00       -5.67      4.88 o 
 -10   1  17       39.86       42.94      6.70 o 
  -9   1  17        2.26        3.66      6.67 o 
  -8   1  17        0.07       -3.83      6.16 o 
  -7   1  17       14.44       19.64      7.14 o 
  -6   1  17       36.16       18.58      8.49 o 
  -5   1  17        0.91        2.41      6.12 o 
  -4   1  17        8.93       17.26      6.72 o 
  -3   1  17      178.70      169.39     10.37 o 
  -2   1  17       21.67       22.66      4.88 o 
  -1   1  17        2.72       -0.56      3.45 o 
   0   1  17        4.39        6.00      4.01 o 
   1   1  17       38.72       33.45      5.07 o 
   2   1  17       37.86       27.71      4.58 o 
   3   1  17        2.55        3.51      3.77 o 
   4   1  17        1.75        0.41      4.30 o 
   5   1  17        0.31        3.35      4.98 o 
   6   1  17        2.04        3.70      5.12 o 
   7   1  17        0.78        5.77      5.68 o 
   8   1  17        5.85       14.85      6.86 o 
 -15   2  17        5.30        1.22     16.33 o 
 -14   2  17       12.89       15.13     10.73 o 
 -13   2  17       29.88       28.85      8.86 o 
 -12   2  17        7.69        4.04      5.32 o 
 -11   2  17       12.25       11.90      9.66 o 
 -10   2  17       15.80       16.40      9.13 o 
  -9   2  17        0.01        6.94      8.76 o 
  -8   2  17        0.00      -12.10     15.39 o 
  -7   2  17       17.42       14.80      8.48 o 
  -6   2  17       26.26       28.19      7.06 o 
  -5   2  17       54.63       48.93      8.10 o 
  -4   2  17      422.97      424.48     16.47 o 
  -3   2  17       38.88       31.33      8.29 o 
  -2   2  17        5.41        3.72      5.16 o 
  -1   2  17        1.99       -6.03      4.71 o 
   0   2  17       24.24       24.32      7.96 o 
   1   2  17        0.79        1.09      4.21 o 
   2   2  17        6.11        2.13      4.33 o 
   3   2  17        0.62       -2.87      4.75 o 
   4   2  17       34.13       44.75      8.06 o 
   5   2  17        3.81        6.64      6.63 o 
   6   2  17        0.15       -8.99      7.56 o 
   7   2  17        2.06       11.91     16.51 o 
 -14   3  17        2.49        7.45     35.84 o 
 -13   3  17        2.48        8.36      9.74 o 
 -12   3  17       29.11        8.30      9.78 o 
 -11   3  17       57.04       56.82     12.85 o 
 -10   3  17       14.76       10.72      9.93 o 
  -9   3  17        0.23       10.73      9.68 o 
  -8   3  17        9.61        3.55      6.05 o 
  -7   3  17       54.66       56.18      8.69 o 
  -6   3  17        2.49        3.24      5.69 o 
  -5   3  17       17.26        7.06      6.21 o 
  -4   3  17        3.68        2.90      6.18 o 
  -3   3  17       25.39       33.34     14.17 o 
  -2   3  17        5.67       -6.68     10.32 o 
  -1   3  17       21.71       12.82      6.65 o 
   0   3  17        0.12        5.12      5.31 o 
   1   3  17        4.08        5.30      4.55 o 
   2   3  17        6.50       18.10      5.27 o 
   3   3  17        6.52       -2.90      8.06 o 
   4   3  17        0.30      -10.09      7.48 o 
   5   3  17        0.01       -3.19      8.23 o 
   6   3  17        2.56        4.43     10.51 o 
 -11   4  17        3.46       13.63     10.99 o 
 -10   4  17        4.24        8.43     14.64 o 
  -9   4  17       14.84       11.10     10.48 o 
  -8   4  17        0.45        7.51     12.76 o 
  -7   4  17        4.23        3.73      9.51 o 
  -6   4  17        2.24       -1.94      9.24 o 
  -5   4  17       19.78       26.17     10.75 o 
  -4   4  17        0.02        8.01      9.42 o 
  -3   4  17        2.50       13.71      8.19 o 
  -2   4  17        1.32       -4.50     12.01 o 
  -1   4  17        3.17        2.56      8.60 o 
   0   4  17        3.46       -5.19      8.51 o 
   1   4  17        0.18        0.72      6.56 o 
   2   4  17        4.80        6.03      8.60 o 
   3   4  17       10.89        6.00      8.86 o 
 -14   0  18        0.46       14.64     16.14 o 
 -12   0  18       85.85       54.17      9.08 o 
 -10   0  18        4.13       -2.63     12.76 o 
  -8   0  18        5.66       -8.26     10.88 o 
  -6   0  18       32.48       22.42     15.20 o 
  -4   0  18        7.55        4.06      7.83 o 
  -2   0  18        3.46        4.97      4.70 o 
   0   0  18       26.32       16.54      5.90 o 
   2   0  18       36.52       46.30     11.89 o 
   4   0  18        0.65      -11.82      7.88 o 
   6   0  18       12.68       14.26     12.01 o 
 -15   1  18        0.96       -5.44     10.88 o 
 -14   1  18        8.65       11.17     12.01 o 
 -13   1  18        4.17       -6.66      5.39 o 
 -12   1  18       15.72       15.16      8.48 o 
 -11   1  18        5.35        0.58      8.53 o 
 -10   1  18        1.85        4.31      7.65 o 
  -9   1  18        0.80       -6.04      6.49 o 
  -8   1  18        7.77       -2.34      6.87 o 
  -7   1  18        3.76        1.97      6.71 o 
  -6   1  18       39.39       24.90      7.87 o 
  -5   1  18        2.42       13.53      7.29 o 
  -4   1  18       88.44       89.74      8.84 o 
  -3   1  18        3.77       -1.23      4.18 o 
  -2   1  18       25.74       17.76      4.79 o 
  -1   1  18        2.53       -1.94      3.88 o 
   0   1  18        2.89        3.02      4.08 o 
   1   1  18        3.04        1.41      3.89 o 
   2   1  18        0.88       -4.90      4.72 o 
   3   1  18        8.92        6.06      5.17 o 
   4   1  18        6.58       14.11      8.35 o 
   5   1  18        0.04        6.34      6.12 o 
   6   1  18        0.48       -1.25      5.29 o 
   7   1  18        2.16       -1.48     10.13 o 
 -14   2  18        4.05       -3.58      9.55 o 
 -13   2  18        1.99       -1.46     10.32 o 
 -12   2  18        1.77       13.70     10.35 o 
 -11   2  18       34.19       46.78     14.45 o 
 -10   2  18       14.03        3.38     21.02 o 
  -9   2  18       57.64       52.41     20.64 o 
  -8   2  18       19.56       24.74     10.46 o 
  -7   2  18        0.29       -2.06      7.96 o 
  -6   2  18       99.08      103.51     10.62 o 
  -5   2  18        0.50       -0.88      6.16 o 
  -4   2  18        8.18        4.46      9.98 o 
  -3   2  18       13.88       17.82      6.85 o 
  -2   2  18        9.21       17.07      7.48 o 
  -1   2  18        0.02        2.81      5.03 o 
   0   2  18        0.03        1.89      4.51 o 
   1   2  18        1.56       -5.53      4.91 o 
   2   2  18        2.49       -6.28      8.96 o 
   3   2  18       38.04       53.36     10.70 o 
   4   2  18        4.68       -3.07      7.64 o 
   5   2  18        7.68        2.66      8.44 o 
   6   2  18        6.76       13.80     10.70 o 
 -12   3  18        1.32      -11.25      9.42 o 
 -11   3  18       34.34       43.16     17.26 o 
 -10   3  18        0.21       -1.24      9.54 o 
  -9   3  18        4.84       -0.94      9.01 o 
  -8   3  18       17.17       25.53     10.87 o 
  -7   3  18       37.17       26.76      7.56 o 
  -6   3  18       22.47       21.68      7.28 o 
  -5   3  18       24.38       14.63      6.82 o 
  -4   3  18       20.81       23.52      7.37 o 
  -3   3  18        0.58       -6.83      7.88 o 
  -2   3  18       17.51        0.32      7.53 o 
  -1   3  18        0.18       -2.55      5.81 o 
   0   3  18        2.68       -8.53      5.69 o 
   1   3  18        0.30       -3.31      7.95 o 
   2   3  18       11.29       26.26      9.72 o 
   3   3  18        2.79        4.41     10.51 o 
   4   3  18        7.58        5.15     10.13 o 
  -9   4  18        6.13       13.82     11.26 o 
  -8   4  18        1.48        8.95     18.39 o 
  -7   4  18        0.62       -3.38      9.54 o 
  -6   4  18        0.94       -1.12      9.72 o 
  -5   4  18        2.02      -19.14     12.76 o 
  -4   4  18        0.44      -16.89     12.39 o 
  -3   4  18        0.02      -18.01     12.01 o 
  -2   4  18        1.57       -0.37      6.55 o 
  -1   4  18        0.70        5.83      6.71 o 
   0   4  18        3.35        6.12     14.45 o 
   1   4  18        0.90        0.51     14.07 o 
 -13   0  19        3.00       23.64     16.89 o 
 -11   0  19       19.77       39.03     18.01 o 
  -9   0  19        0.23       27.40     15.01 o 
  -7   0  19       55.24       62.68     16.89 o 
  -5   0  19        9.00       -3.40      7.83 o 
  -3   0  19        7.85        0.28      5.63 o 
  -1   0  19        0.21       -2.32      5.22 o 
   1   0  19       38.19       41.28     12.39 o 
   3   0  19        0.02        2.25     10.13 o 
   5   0  19        0.11       -0.75      9.38 o 
 -14   1  19        1.57      -11.01     11.63 o 
 -13   1  19        3.23        0.70     10.61 o 
 -12   1  19        0.20        1.35      7.78 o 
 -11   1  19        4.46      -10.28      7.10 o 
 -10   1  19        0.18        5.16      7.98 o 
  -9   1  19        0.73       -5.67      7.86 o 
  -8   1  19        8.70        5.09      7.60 o 
  -7   1  19       17.61        7.30      7.58 o 
  -6   1  19       32.07       28.94      8.45 o 
  -5   1  19        0.33        3.13      6.85 o 
  -4   1  19        0.26       -4.57      4.78 o 
  -3   1  19        2.15        6.96      4.92 o 
  -2   1  19       15.54        9.98      5.00 o 
  -1   1  19       10.37       11.32      4.91 o 
   0   1  19        9.09        8.47      5.53 o 
   1   1  19        0.00       -3.58      5.36 o 
   2   1  19       35.81       30.63      6.49 o 
   3   1  19        7.27        6.02      7.95 o 
   4   1  19       17.87       22.29      8.75 o 
   5   1  19        3.54       -0.44      7.95 o 
 -13   2  19        4.58      -11.04      9.45 o 
 -12   2  19        0.17      -12.82      8.55 o 
 -11   2  19        1.63       -5.48     11.07 o 
 -10   2  19       24.99       19.19     15.01 o 
  -9   2  19        0.51       -4.47      8.60 o 
  -8   2  19       23.11       20.02     12.01 o 
  -7   2  19       40.99       40.79      8.55 o 
  -6   2  19       48.55       34.50      8.12 o 
  -5   2  19        9.80        5.93      6.53 o 
  -4   2  19       44.71       46.64      8.39 o 
  -3   2  19        5.19        6.17      7.30 o 
  -2   2  19        2.06        1.82      5.97 o 
  -1   2  19        1.70        3.11      6.61 o 
   0   2  19        0.01      -10.70      7.13 o 
   1   2  19        3.05        2.00      6.61 o 
   2   2  19       15.09       36.36     10.73 o 
   3   2  19        2.75       10.33      8.71 o 
   4   2  19        0.01       -9.23      8.21 o 
 -11   3  19       24.82       22.19     11.79 o 
 -10   3  19        0.74        4.61     10.51 o 
  -9   3  19       10.12       20.98     11.82 o 
  -8   3  19       25.85       32.78     11.11 o 
  -7   3  19        1.57        5.98      7.04 o 
  -6   3  19        3.02        3.61      7.40 o 
  -5   3  19        7.74       14.51      8.21 o 
  -4   3  19       14.81       -4.65      7.69 o 
  -3   3  19        1.54        7.34      7.74 o 
  -2   3  19        1.14       -4.58      6.25 o 
  -1   3  19        0.26       -9.76     11.26 o 
   0   3  19        0.77       -1.21      8.48 o 
   1   3  19        7.81        5.39      9.28 o 
   2   3  19        9.19       11.08      9.89 o 
  -5   4  19        3.17       11.63     16.14 o 
  -4   4  19        3.32        3.38     14.26 o 
 -12   0  20        9.19       -4.50     15.01 o 
 -10   0  20        1.73       -3.38     14.64 o 
  -8   0  20       18.89       32.65     15.76 o 
  -6   0  20       15.05       24.39     15.01 o 
  -4   0  20       61.69       50.29     16.14 o 
  -2   0  20       21.62       25.52     12.01 o 
   0   0  20        5.43       10.51     10.88 o 
   2   0  20       22.15       34.90     13.89 o 
   4   0  20        0.66       22.89     12.76 o 
 -13   1  20        0.07        0.38     10.62 o 
 -12   1  20       22.10       24.99     24.02 o 
 -11   1  20        1.76        6.30      8.66 o 
 -10   1  20        1.90        2.07      7.98 o 
  -9   1  20        0.03        2.80     11.02 o 
  -8   1  20        6.98       -2.72      7.81 o 
  -7   1  20       15.60       17.29      8.49 o 
  -6   1  20        3.96        1.57      7.35 o 
  -5   1  20        7.44       12.32     10.78 o 
  -4   1  20        0.15       -7.20      7.95 o 
  -3   1  20        6.56       -4.58      7.13 o 
  -2   1  20        3.85        1.66      5.82 o 
  -1   1  20        3.27       -0.60     13.70 o 
   0   1  20        2.77       -1.24      7.56 o 
   1   1  20       12.99       14.75     10.32 o 
   2   1  20       11.35       12.49      8.75 o 
   3   1  20        4.19        5.88      8.21 o 
 -11   2  20        2.94        1.17      9.81 o 
 -10   2  20       13.97       32.96     11.81 o 
  -9   2  20       16.73       26.52     21.02 o 
  -8   2  20        6.10        3.35      6.77 o 
  -7   2  20        0.28       -2.31      6.73 o 
  -6   2  20       37.28       41.30      8.65 o 
  -5   2  20        0.59       16.05      8.82 o 
  -4   2  20       28.25       15.39     13.89 o 
  -3   2  20        4.88       -9.76     11.26 o 
  -2   2  20        6.49       10.14     19.52 o 
  -1   2  20        7.73        2.96      9.01 o 
   0   2  20        7.79       15.49      9.54 o 
   1   2  20        0.19       -9.70      8.06 o 
   2   2  20       26.34       21.77     10.35 o 
  -9   3  20       15.25        4.33     10.21 o 
  -8   3  20        1.61        5.20     17.83 o 
  -7   3  20        7.73       22.35     11.26 o 
  -6   3  20        7.28       18.77     14.07 o 
  -5   3  20        9.13       -1.45      8.28 o 
  -4   3  20        0.63        0.75     13.14 o 
  -3   3  20        1.89       -1.88     12.39 o 
  -2   3  20        1.74       -4.41      9.57 o 
  -1   3  20        0.75       -6.03     12.57 o 
 -11   0  21        3.05        0.75     14.26 o 
  -9   0  21        0.71        4.88     13.89 o 
  -7   0  21       37.21       59.67     18.01 o 
  -3   0  21        1.34       -0.75     10.13 o 
  -1   0  21       13.27        4.50     11.63 o 
   1   0  21        6.94        9.76     12.01 o 
 -11   1  21        0.01        3.49      8.33 o 
 -10   1  21        3.19       -0.10      8.27 o 
  -9   1  21        4.87        4.39      8.08 o 
  -8   1  21        0.21        1.82      7.76 o 
  -7   1  21        4.21       17.26      8.59 o 
  -6   1  21       93.06       79.81     11.61 o 
  -5   1  21       21.93       21.02     14.26 o 
  -4   1  21       10.07       10.88     13.89 o 
  -3   1  21        6.95       11.87      8.62 o 
  -2   1  21        1.08       -6.23     14.82 o 
  -1   1  21        0.05       -9.14      7.84 o 
   0   1  21        9.31       20.45      9.29 o 
   1   1  21        2.48      -11.30      7.53 o 
  -9   2  21        0.42        2.70      8.19 o 
  -8   2  21       18.34       24.33     11.52 o 
  -7   2  21        0.43       -4.32      8.35 o 
  -6   2  21       14.77       22.01     10.84 o 
  -5   2  21       10.22       30.78     15.76 o 
  -4   2  21        0.08        1.13     12.01 o 
  -3   2  21        0.25        2.46      8.89 o 
  -2   2  21        0.25        2.44      8.49 o 
  -1   2  21        0.00       -1.79      8.92 o 
  -8   0  22       26.34       19.14     16.89 o 
  -4   0  22        2.88        1.13     11.63 o 
  -2   0  22       32.55       42.78     15.01 o 
  -8   1  22        6.31        9.82      8.94 o 
  -7   1  22        3.98        4.02     10.15 o 
  -6   1  22        0.03       18.39     14.64 o 
  -5   1  22        0.52        0.38     12.39 o 
  -4   1  22        0.04        2.63     13.14 o 
  -3   1  22        3.53       -9.84     10.88 o 
  -2   1  22        0.69       -7.97     16.70 o 
                                                 
